# Supplementary material for: Exonic splicing code and protein binding sites for calcium
Source: Nucleic Acids Res. 2022 Apr 26;50(10):5493–512. doi: 10.1093/nar/gkac270 (PMC9177970; doi:10.1093/nar/gkac270)
Supplement: gkac270_Supplemental_Files [file gkac270_supplemental_files.zip]

Archive with 5 entries (5 files):
- Captions for Datasets S1-S3.docx
- Dataset - S1.xlsx
- Dataset - S2.xlsx
- Dataset - S3.xlsx
- MBS - supplemental information REVISED.pdf
