# Supplementary material for: Exonic splicing code and protein binding sites for calcium
Source: Nucleic Acids Res. 2022 Apr 26;50(10):5493–512. doi: 10.1093/nar/gkac270 (PMC9177970; doi:10.1093/nar/gkac270)
Supplement: gkac270_Supplemental_Files [file gkac270_supplemental_files.zip › Dataset - S1.xlsx]

## Sheet: Canonical EF-hands
Uniprot ID	CBPs with canonical EF-hands	Gene symbol_EF-hand number	Alternative names	Evidence for Ca2+ binding	Prosite EF-hand annotation
P12814	Alpha-actinin-1	ACTN1_1	F-actin cross linking protein, BDPLT15	NMR	Canonical
O43707	Alpha-actinin-4	ACTN4_1	Focal segmental glomerulosclerosis 1, FSGS1, FSGS	Prosite annotation	Canonical
Q9NZU7	Calcium-binding protein 1	CABP1_1	Calcium Binding Protein 1,Caldendrin, Calcium-Binding Protein 1, Calbrain, Calcium Binding Protein 5, CALBRAIN, HCALB_BR, CABP1	NMR	Canonical
Q9NZU7	Calcium-binding protein 1	CABP1_3	Calcium Binding Protein 1,Caldendrin, Calcium-Binding Protein 1, Calbrain, Calcium Binding Protein 5, CALBRAIN, HCALB_BR, CABP1	NMR	Canonical
Q9NPB3	Calcium-binding protein 2	CABP2_1	Calcium Binding Protein 2, Calcium-Binding Protein 2, Deafness, Autosomal Recessive 93, DFNB93, CABP2, CaBP2	Inferred	Canonical
Q9NPB3	Calcium-binding protein 2	CABP2_3	Calcium Binding Protein 2, Calcium-Binding Protein 2, Deafness, Autosomal Recessive 93, DFNB93, CABP2, CaBP2	Inferred	Canonical
P57796	Calcium-binding protein 4	CABP4_1	Calcium Binding Protein 4, Calcium-Binding Protein 4, CSNB2B, CABP4, CaBP4, CRSD	Inferred	Canonical
P57796	Calcium-binding protein 4	CABP4_3	Calcium Binding Protein 4, Calcium-Binding Protein 4, CSNB2B, CABP4, CaBP4, CRSD	Inferred	Canonical
Q9NP86	Calcium-binding protein 5	CABP5_3	Calcium Binding Protein 5, Calcium-Binding Protein 5, CABP3, Calcium Binding Protein 3, Calcium-Binding protein 3, CABP5, CaBP3, CaBP5	Inferred	Canonical
Q86V35	Calcium-binding protein 7	CABP7_1	Calcium Binding Protein 7, Calcium-Binding Protein 7, Calneuron II, CALN2, Calneuron 2, Calneuron-2, MGC57793, CABP7, CaBP7	Solution NMR	Canonical
Q86V35	Calcium-binding protein 7	CABP7_2	Calcium Binding Protein 7, Calcium-Binding Protein 7, Calneuron II, CALN2, Calneuron 2, Calneuron-2, MGC57793, CABP7, CaBP7	Solution NMR	Canonical
P05937	Calbindin	CALB1_1	Calbindin 1, Vitamin D-Dependent Calcium-Binding Protein, Avian-Type, Calbindin 1, 28kDa, Calbindin D28, Calbindin, D-28K, Calbindin 1, (28kD), RTVL-H Protein, Calbindin 27, CALB1, CAB27, CALB	X-ray crystallography, 1.51Å	Canonical
P05937	Calbindin	CALB1_3	Calbindin 1, Vitamin D-Dependent Calcium-Binding Protein, Avian-Type, Calbindin 1, 28kDa, Calbindin D28, Calbindin, D-28K, Calbindin 1, (28kD), RTVL-H Protein, Calbindin 27, CALB1, CAB27, CALB	X-ray crystallography, 1.51Å	Canonical
P05937	Calbindin	CALB1_4	Calbindin 1, Vitamin D-Dependent Calcium-Binding Protein, Avian-Type, Calbindin 1, 28kDa, Calbindin D28, Calbindin, D-28K, Calbindin 1, (28kD), RTVL-H Protein, Calbindin 27, CALB1, CAB27, CALB	X-ray crystallography, 1.51Å	Canonical
P05937	Calbindin	CALB1_5	Calbindin 1, Vitamin D-Dependent Calcium-Binding Protein, Avian-Type, Calbindin 1, 28kDa, Calbindin D28, Calbindin, D-28K, Calbindin 1, (28kD), RTVL-H Protein, Calbindin 27, CALB1, CAB27, CALB	X-ray crystallography, 1.51Å	Canonical
P0DP23	Calmodulin-1	CALM1_1	Calmodulin 1, Calmodulin 1 (Phosphorylase Kinase, Delta), Phosphorylase Kinase Subunit Delta, Prepro-Calmodulin 1, Calmodulin-1, DD132, CAMI, PHKD, Phosphorylase Kinase, Delta Subunit	X-ray crystallography, 1.7Å	Canonical
P0DP23	Calmodulin-1	CALM1_2	Calmodulin 1, Calmodulin 1 (Phosphorylase Kinase, Delta), Phosphorylase Kinase Subunit Delta, Prepro-Calmodulin 1, Calmodulin-1, DD132, CAMI, PHKD, Phosphorylase Kinase, Delta Subunit	X-ray crystallography, 1.7Å	Canonical
P0DP23	Calmodulin-1	CALM1_3	Calmodulin 1, Calmodulin 1 (Phosphorylase Kinase, Delta), Phosphorylase Kinase Subunit Delta, Prepro-Calmodulin 1, Calmodulin-1, DD132, CAMI, PHKD, Phosphorylase Kinase, Delta Subunit	X-ray crystallography, 1.7Å	Canonical
P27482	Calmodulin-like protein 3	CALML3_1	Calmodulin Like 3, CLP, Calmodulin-Related Protein NB-1, Calmodulin-Like Protein 3, CaM-Like Protein, Calmodulin-Like 3, CALML3	X-ray crystallography, 1.5Å	Canonical
P27482	Calmodulin-like protein 3	CALML3_2	Calmodulin Like 3, CLP, Calmodulin-Related Protein NB-1, Calmodulin-Like Protein 3, CaM-Like Protein, Calmodulin-Like 3, CALML3	X-ray crystallography, 1.5Å	Canonical
P27482	Calmodulin-like protein 3	CALML3_3	Calmodulin Like 3, CLP, Calmodulin-Related Protein NB-1, Calmodulin-Like Protein 3, CaM-Like Protein, Calmodulin-Like 3, CALML3	X-ray crystallography, 1.5Å	Canonical
Q9NZT1	Calmodulin-like protein 5	CALML5_1	Calmodulin Like 5, Calmodulin-Like Skin Protein, CLSP, Calmodulin-Like Protein 5, Calmodulin-Like 5, CALML5	Prosite annotation	Canonical
Q9NZT1	Calmodulin-like protein 5	CALML5_3	Calmodulin Like 5, Calmodulin-Like Skin Protein, CLSP, Calmodulin-Like Protein 5, Calmodulin-Like 5, CALML5	Solution NMR	Canonical
Q8TD86	Calmodulin-like protein 6	CALML6_4	Calmodulin Like 6, CAGLP, Calmodulin-Like Protein 6, Calglandulin-Like Protein, Calmodulin-Like 6, EF-Hand Protein, CALML6, CALGP	Prosite annotation	Canonical
Q9BXU9	Calcium-binding protein 8	CALN1_1	Calneuron 1, CABP8, Calcium-Binding Protein CABP8, Calcium-Binding Protein 8, Calneuron I, Calneuron-1, CALN1, CaBP8	Prosite annotation	Canonical
Q9BXU9	Calcium-binding protein 8	CALN1_2	Calneuron 1, CABP8, Calcium-Binding Protein CABP8, Calcium-Binding Protein 8, Calneuron I, Calneuron-1, CALN1, CaBP8	Prosite annotation	Canonical
O43852	Calumenin	CALU_1	Calumenin, IEF SSP 9302, Multiple EF-Hand Protein, Crocalbin-Like Protein, Crocalbin, CALU	Prosite annotation	Canonical
O43852	Calumenin	CALU_2	Calumenin, IEF SSP 9302, Multiple EF-Hand Protein, Crocalbin-Like Protein, Crocalbin, CALU	Prosite annotation	Canonical
O43852	Calumenin	CALU_4	Calumenin, IEF SSP 9302, Multiple EF-Hand Protein, Crocalbin-Like Protein, Crocalbin, CALU	Prosite annotation	Canonical
O43852	Calumenin	CALU_6	Calumenin, IEF SSP 9302, Multiple EF-Hand Protein, Crocalbin-Like Protein, Crocalbin, CALU	Prosite annotation	Canonical
P07384	Calpain-1 catalytic subunit	CAPN1_3	Calpain 1, CANPL1, MuCANP, Cell Proliferation-Inducing Gene 30 Protein, Calcium-Activated Neutral Proteinase 1, Calpain 1, (Mu/I) Large Subunit, Calpain-1 Catalytic Subunit, Calpain-1 Large Subunit, Micromolar-Calpain, Calpain Mu-Type, EC 3.4.22.52, CANP 1, CANP, MuCL, Cell Proliferation-Inducing Protein 30, Calpain, Large Polypeptide L1, EC 3.4.22, CANP1, SPG76, CAPN1	Prosite annotation	Canonical
Q9UMQ6	Calpain-11	CAPN11_2	Calpain 11, Calcium-Activated Neutral Proteinase 11, Calpain-11, CANP 11, EC 3.4.22.54, EC 3.4.22.52, EC 3.4.22.-,Calpain11, EC 3.4.22, CAPN11	Prosite annotation	Canonical
Q6ZSI9	Calpain-12	CAPN12_1	Calpain 12, Calcium-Activated Neutral Proteinase 12, Calpain-12, CANP 12, EC 3.4.22.54, EC 3.4.22.52, EC 3.4.22., EC 3.4.22, CAPN12	Prosite annotation	Canonical
A8MX76	Calpain-14	CAPN14_1	Calpain 14, Calcium-Activated Neutral Proteinase 14, Calpain-14, CANP 14, EC 3.4.22.-,CAPN14	Prosite annotation	Canonical
P17655	Calpain-2 catalytic subunit	CAPN2_2	Calpain 2, CANPL2, Calcium-Activated Neutral Proteinase 2, Calpain 2, (M/II) Large Subunit, Calpain-2 Catalytic Subunit, Millimolar-Calpain, Calpain M-Type, EC 3.4.22.53, M-Calpain, CANPml, CANP 2, MCANP, Calpain 2, Large [Catalytic] Subunit, Calpain, Large Polypeptide L2, Calpain Large Polypeptide L2, Calpain 2, Large Subunit, Calpain-2 Large Subunit, EC 3.4.22, CANP2	X-ray crystallography, 2.5Å	Canonical
A6NHC0	Calpain-8	CAPN8_1	Calpain 8, NCL-2, Stomach-Specific M-Type Calpain, EC 3.4.22.53, Calpain-8, Calpain 8 (NCL-2), EC 3.4.22, CAPN8, NCL2	Prosite annotation	Canonical
A6NHC0	Calpain-8	CAPN8_2	Calpain 8, NCL-2, Stomach-Specific M-Type Calpain, EC 3.4.22.53, Calpain-8, Calpain 8 (NCL-2), EC 3.4.22, CAPN8, NCL2	Prosite annotation	Canonical
O14815	Calpain-9	CAPN9_3	Calpain 9, NCL-4, Digestive Tract-Specific Calpain, Novel Calpain Large Subunit-4, New Calpain 4, Calpain-9, GC36, Calpain 9 (NCL-4), Protein CG36, EC 3.4.22.54, EC 3.4.22.-, EC 3.4.22, CAPN9, NCL4	Prosite annotation	Canonical
P04632	Calpain small subunit 1	CAPNS1_3	Calpain Small Subunit 1, CDPS, Calcium-Activated Neutral Proteinase Small Subunit, Calcium-Dependent Protease Small Subunit 1, Calpain Regulatory Subunit, CANP Small Subunit, CANPS, CAPN4, CANP, CSS1, Epididymis Secretory Sperm Binding Protein, Calcium-Dependent Protease, Small Subunit, Calcium-Dependent Protease Small Subunit, Calpain 4, Small Subunit (30K), Calpain, Small Polypeptide, CALPAIN4,…	X-ray crystallography, 2.5Å	Canonical
Q13938	Calcyphosin	CAPS_1	Calcyphosine, Thyroid Protein P24, Calcyphosine 1, Calcyphosin, CAPS1, Epididymis Secretory Sperm Binding Protein, MGC126562, CAPS	X-ray crystallography, 2.65Å	Canonical
Q13938	Calcyphosin	CAPS_2	Calcyphosine, Thyroid Protein P24, Calcyphosine 1, Calcyphosin, CAPS1, Epididymis Secretory Sperm Binding Protein, MGC126562, CAPS	X-ray crystallography, 2.65Å	Canonical
Q13938	Calcyphosin	CAPS_3	Calcyphosine, Thyroid Protein P24, Calcyphosine 1, Calcyphosin, CAPS1, Epididymis Secretory Sperm Binding Protein, MGC126562, CAPS	X-ray crystallography, 2.65Å	Canonical
Q8WWF8	Calcyphosin-like protein	CAPSL_1	Calcyphosine Like, Calcyphosin-Like Protein, Calcyphosine-Like, MGC26610, CAPSL	Prosite annotation	Canonical
Q8WWF8	Calcyphosin-like protein	CAPSL_2	Calcyphosine Like, Calcyphosin-Like Protein, Calcyphosine-Like, MGC26610, CAPSL	Prosite annotation	Canonical
Q12798	Centrin-1	CETN1_1	Centrin 1, CEN1, Centrin, EF-Hand Protein, 1, Centrin-1, CETN, Testicular Tissue Protein Li 37, Calcium Binding Protein, Caltractin Isoform 2, EF-Hand Protein, Caltractin, CETN1	Inferred	Canonical
Q12798	Centrin-1	CETN1_4	Centrin 1, CEN1, Centrin, EF-Hand Protein, 1, Centrin-1, CETN, Testicular Tissue Protein Li 37, Calcium Binding Protein, Caltractin Isoform 2, EF-Hand Protein, Caltractin, CETN1	Inferred	Canonical
P41208	Centrin-2	CETN2_4	Centrin 2, CEN2, Centrin, EF-Hand Protein, 2, Centrin-2, CALT, Caltractin (20kD Calcium-Binding Protein), Caltractin Isoform 1, CETN2	X-ray crystallography, 2.35Å	Canonical
Q99674	Cell growth regulator with EF hand domain protein 1	CGREF1_1	Cell Growth Regulator With EF-Hand Domain 1, CGR11, Cell Growth Regulator With EF Hand Domain Protein 1, Cell Growth Regulatory Gene 11 Protein, Hydrophobestin, CGREF1	Prosite annotation	Canonical
Q99674	Cell growth regulator with EF hand domain protein 1	CGREF1_2	Cell Growth Regulator With EF-Hand Domain 1, CGR11, Cell Growth Regulator With EF Hand Domain Protein 1, Cell Growth Regulatory Gene 11 Protein, Hydrophobestin, CGREF1	Prosite annotation	Canonical
O43745	Calcineurin B homologous protein 2	CHP2_3	Calcineurin Like EF-Hand Protein 2, Hepatocellular Carcinoma-Associated Antigen 520, Calcineurin B Homologous Protein 2, Hepatocellular Carcinoma Antigen Gene 520, HCA520, CHP2	X-ray crystallography, 2.7Å, Y3	Canonical
O43745	Calcineurin B homologous protein 2	CHP2_4	Calcineurin Like EF-Hand Protein 2, Hepatocellular Carcinoma-Associated Antigen 520, Calcineurin B Homologous Protein 2, Hepatocellular Carcinoma Antigen Gene 520, HCA520, CHP2	X-ray crystallography, 2.7Å, Y3	Canonical
Q99828	Calcium and integrin-binding protein 1	CIB1_1	Calcium And Integrin Binding 1, SIP2-28, CIB, Calcium And Integrin-Binding Protein 1, DNA-PKcs-Interacting Protein, SNK-Interacting Protein 2-28, Calmyrin, PRKDCIP, CIBP, KIP, DNA-Dependent Protein Kinase Interacting Protein, Calcium And Integrin Binding 1 (Calmyrin), Calcium- And Integrin-Binding Protein, Testicular Secretory Protein Li 9, DNA-PK Interaction Protein, Kinase-Interacting Protein, …	Solution NMR	Canonical
Q99828	Calcium and integrin-binding protein 1	CIB1_2	Calcium And Integrin Binding 1, SIP2-28, CIB, Calcium And Integrin-Binding Protein 1, DNA-PKcs-Interacting Protein, SNK-Interacting Protein 2-28, Calmyrin, PRKDCIP, CIBP, KIP, DNA-Dependent Protein Kinase Interacting Protein, Calcium And Integrin Binding 1 (Calmyrin), Calcium- And Integrin-Binding Protein, Testicular Secretory Protein Li 9, DNA-PK Interaction Protein, Kinase-Interacting Protein, …	Solution NMR	Canonical
O75838	Calcium and integrin-binding family member 2	CIB2_2	Calcium And Integrin Binding Family Member 2, KIP2, Calcium And Integrin-Binding Family Member 2, DNA-Dependent Protein Kinase Catalytic Subunit-Interacting Protein 2, Usher Syndrome 1J (Autosomal Recessive), Deafness, Autosomal Recessive 48, Kinase Interacting Protein 2, Kinase-Interacting Protein 2, DFNB48, USH1J, KIP 2, CIB2	Inferred	Canonical
O75838	Calcium and integrin-binding family member 2	CIB2_3	Calcium And Integrin Binding Family Member 2, KIP2, Calcium And Integrin-Binding Family Member 2, DNA-Dependent Protein Kinase Catalytic Subunit-Interacting Protein 2, Usher Syndrome 1J (Autosomal Recessive), Deafness, Autosomal Recessive 48, Kinase Interacting Protein 2, Kinase-Interacting Protein 2, DFNB48, USH1J, KIP 2, CIB2	Inferred	Canonical
Q96Q77	Calcium and integrin-binding family member 3	CIB3_2	Calcium And Integrin Binding Family Member 3, KIP3, Calcium And Integrin-Binding Family Member 3, DNA-Dependent Protein Kinase Catalytic Subunit-Interacting Protein 3, Kinase-Interacting Protein 3, KIP 3, CIB3	Inferred	Canonical
Q96Q77	Calcium and integrin-binding family member 3	CIB3_3	Calcium And Integrin Binding Family Member 3, KIP3, Calcium And Integrin-Binding Family Member 3, DNA-Dependent Protein Kinase Catalytic Subunit-Interacting Protein 3, Kinase-Interacting Protein 3, KIP 3, CIB3	Inferred	Canonical
A0PJX0	Calcium and integrin-binding family member 4	CIB4_2	Calcium And Integrin Binding Family Member 4, Calcium And Integrin-Binding Family Member 4, KIP4, CIB4	Inferred	Canonical
Q9BSW2	EF-hand calcium-binding domain-containing protein 4B	CRACR2A_1	Calcium Release Activated Channel Regulator 2A, Ca2+ Release-Activated Ca2+ (CRAC) Channel Regulator 2A, Calcium Release-Activated Calcium Channel Regulator 2A, EF-Hand Calcium-Binding Domain-Containing Protein 4B, EF-Hand Calcium Binding Domain 4B, CRAC Channel Regulator 2A, CRAC Regulator 2A, EFCAB4B, Calcium Release-Activated Channel Regulator 2A, CRACR2A, MGC4266	X-ray crystallography, 2.66Å	Canonical
Q9UBG3	Cornulin	CRNN_1	Cornulin, SEP53, 53 KDa Squamous Epithelial-Induced Stress Protein, Squamous Epithelial Heat Shock Protein 53, 53 KDa Putative Calcium-Binding Protein, 58 KDa Heat Shock Protein, Tumor-Related Protein, C1orf10, PDRC1, DRC1, Chromosome 1 Open Reading Frame 10, CRNN	Prosite annotation	Canonical
P23743	Diacylglycerol kinase alpha	DGKA_1	Diacylglycerol Kinase Alpha, DGK-Alpha, Diacylglycerol Kinase, Alpha 80kDa, 80 KDa Diacylglycerol Kinase, Diglyceride Kinase Alpha, DAG Kinase Alpha, EC 2.7.1.107, DAGK1, DAGK, Diacylglycerol Kinase, Alpha (80kD), DGKA	X-ray crystallography, 2.14Å	Canonical
P23743	Diacylglycerol kinase alpha	DGKA_2	Diacylglycerol Kinase Alpha, DGK-Alpha, Diacylglycerol Kinase, Alpha 80kDa, 80 KDa Diacylglycerol Kinase, Diglyceride Kinase Alpha, DAG Kinase Alpha, EC 2.7.1.107, DAGK1, DAGK, Diacylglycerol Kinase, Alpha (80kD), DGKA	X-ray crystallography, 2.14Å	Canonical
Q9Y6T7	Diacylglycerol kinase beta	DGKB_1	Diacylglycerol Kinase Beta, Diacylglycerol Kinase, Beta 90kDa, 90 KDa Diacylglycerol Kinase, Diglyceride Kinase Beta, DAG Kinase Beta, EC 2.7.1.107, DGK-BETA, KIAA0718, DAGK2, DGK, Diacylglycerol Kinase, Beta (90kD), DGK-Beta, EC 2.7.1, DGKB	Prosite annotation	Canonical
Q9Y6T7	Diacylglycerol kinase beta	DGKB_2	Diacylglycerol Kinase Beta, Diacylglycerol Kinase, Beta 90kDa, 90 KDa Diacylglycerol Kinase, Diglyceride Kinase Beta, DAG Kinase Beta, EC 2.7.1.107, DGK-BETA, KIAA0718, DAGK2, DGK, Diacylglycerol Kinase, Beta (90kD), DGK-Beta, EC 2.7.1, DGKB	Prosite annotation	Canonical
P49619	Diacylglycerol kinase gamma	DGKG_1	Diacylglycerol Kinase Gamma, Diacylglycerol Kinase, Gamma 90kDa, Diglyceride Kinase Gamma, DAG Kinase Gamma, EC 2.7.1.107, DAGK3, Diacylglycerol Kinase, Gamma (90kD), Diacylglyerol Kinase Gamma, DGK-GAMMA, DGK-Gamma, DGKG	Prosite annotation	Canonical
P49619	Diacylglycerol kinase gamma	DGKG_2	Diacylglycerol Kinase Gamma, Diacylglycerol Kinase, Gamma 90kDa, Diglyceride Kinase Gamma, DAG Kinase Gamma, EC 2.7.1.107, DAGK3, Diacylglycerol Kinase, Gamma (90kD), Diacylglyerol Kinase Gamma, DGK-GAMMA, DGK-Gamma, DGKG	Prosite annotation	Canonical
Q03001	Dystonin	DST_1	Dystonin, BP240, BPA, Hemidesmosomal Plaque Protein, Bullous Pemphigoid Antigen 1, Dystonia Musculorum Protein, Bullous Pemphigoid Antigen, KIAA0728, CATX-15, BPAG1, MACF2, DMH, DT, Bullous Pemphigoid Antigen 1, 230/240kDa, 230/240 KDa Bullous Pemphigoid Antigen, 230 KDa Bullous Pemphigoid Antigen, Trabeculin-Beta, FLJ21489, FLJ13425, FLJ32235, FLJ30627, D6S1101, CATX15, EBSB2, HSAN6, BP230, DST	Prosite annotation	Canonical
Q03001	Dystonin	DST_2	Dystonin, BP240, BPA, Hemidesmosomal Plaque Protein, Bullous Pemphigoid Antigen 1, Dystonia Musculorum Protein, Bullous Pemphigoid Antigen, KIAA0728, CATX-15, BPAG1, MACF2, DMH, DT, Bullous Pemphigoid Antigen 1, 230/240kDa, 230/240 KDa Bullous Pemphigoid Antigen, 230 KDa Bullous Pemphigoid Antigen, Trabeculin-Beta, FLJ21489, FLJ13425, FLJ32235, FLJ30627, D6S1101, CATX15, EBSB2, HSAN6, BP230, DST	Prosite annotation	Canonical
Q9NRD9	Dual oxidase 1	DUOX1_1	Dual Oxidase 1, NADPH Thyroid Oxidase 1, LNOX1, THOX1, Nicotinamide Adenine Dinucleotide Phosphate Oxidase, Flavoprotein NADPH Oxidase, Thyroid Oxidase 1, Large NOX 1, Long NOX 1, NOXEF1, EC 1.11.1.-, EC 1.6.3.1, DUOX1, DUOX	Inferred	Canonical
Q9NRD9	Dual oxidase 1	DUOX1_2	Dual Oxidase 1, NADPH Thyroid Oxidase 1, LNOX1, THOX1, Nicotinamide Adenine Dinucleotide Phosphate Oxidase, Flavoprotein NADPH Oxidase, Thyroid Oxidase 1, Large NOX 1, Long NOX 1, NOXEF1, EC 1.11.1.-, EC 1.6.3.1, DUOX1, DUOX	Inferred	Canonical
Q9NRD8	Dual oxidase 2	DUOX2_2	Dual Oxidase 2, NADH/NADPH Thyroid Oxidase P138-Tox, NADPH Oxidase/Peroxidase DUOX2, NADPH Thyroid Oxidase 2, LNOX2, THOX2, Nicotinamide Adenine Dinucleotide Phosphate Oxidase, Dual Oxidase-Like Domains 2, Flavoprotein NADPH Oxidase, P138 Thyroid Oxidase, Thyroid Oxidase 2, Large NOX 2, Long NOX 2, P138-TOX, EC 1.11.1.-, EC 1.6.3.1, P138(TOX), NOXEF2, DUOX2, TDH6	Inferred	Canonical
Q9HAE3	EF-hand calcium-binding domain-containing protein 1	EFCAB1_1	EF-Hand Calcium Binding Domain 1, EF-Hand Calcium-Binding Domain-Containing Protein 1, Calaxin, FLJ11767, EFCAB1	Prosite annotation	Canonical
Q9HAE3	EF-hand calcium-binding domain-containing protein 1	EFCAB1_2	EF-Hand Calcium Binding Domain 1, EF-Hand Calcium-Binding Domain-Containing Protein 1, Calaxin, FLJ11767, EFCAB1	Prosite annotation	Canonical
Q9HAE3	EF-hand calcium-binding domain-containing protein 1	EFCAB1_3	EF-Hand Calcium Binding Domain 1, EF-Hand Calcium-Binding Domain-Containing Protein 1, Calaxin, FLJ11767, EFCAB1	Prosite annotation	Canonical
Q9BUY7	EF-hand calcium-binding domain-containing protein 11	EFCAB11_3	EF-Hand Calcium Binding Domain 11, EF-Hand Calcium-Binding Domain-Containing Protein 11, C14orf143, EF-Hand Domain-Containing Protein C14orf143, Chromosome 14 Open Reading Frame 143, EFCAB11	Prosite annotation	Canonical
Q8N7B9	EF-hand calcium-binding domain-containing protein 3	EFCAB3_2	EF-Hand Calcium Binding Domain 3, EF-Hand Calcium-Binding Domain-Containing Protein 3, FLJ25818, EFCAB3	Prosite annotation	Canonical
A4FU69	EF-hand calcium-binding domain-containing protein 5	EFCAB5_1	EF-Hand Calcium Binding Domain 5, EF-Hand Calcium-Binding Domain-Containing Protein 5, FLJ46247, EFCAB5	Prosite annotation	Canonical
Q5THR3	EF-hand calcium-binding domain-containing protein 6	EFCAB6_8	EF-Hand Calcium Binding Domain 6, DJBP, EF-Hand Calcium-Binding Domain-Containing Protein 6, CAP-Binding Protein Complex-Interacting Protein 1, DJ-1-Binding Protein, DJ185D5.1, HSCBCIP1, KIAA1672, Epididymis Secretory Sperm Binding Protein, FLJ23588, EFCAB6	Prosite annotation	Canonical
A8K855	EF-hand calcium-binding domain-containing protein 7	EFCAB7_3	EF-Hand Calcium Binding Domain 7, KIAA1799, EF-Hand Calcium-Binding Domain-Containing Protein 7, RP4-534K7.1	Prosite annotation	Canonical
Q8N7U6	EF-hand domain-containing family member B	EFHB_2	EF-Hand Domain Family Member B, EF-Hand Domain-Containing Family Member B, Cilia And Flagella Associated Protein 21, CFAP21, EF-Hand Domain Family, Member B, FLJ25200, EFHB	Prosite annotation	Canonical
Q9H4M9	EH domain-containing protein 1	EHD1_1	EH Domain Containing 1, Testilin, HPAST1, EH Domain-Containing Protein 1, PAST Homolog 1, H-PAST, PAST1, PAST, FLJ42622, FLJ44618, EHD1	Solution NMR	Canonical
Q9NZN4	EH domain-containing protein 2	EHD2_1	EH Domain Containing 2, EH Domain-Containing Protein 2, PAST Homolog 2, PAST2, EHD2	Inferred	Canonical
Q9NZN3	EH domain-containing protein 3	EHD3_1	EH Domain Containing 3, EH Domain-Containing Protein 3, PAST Homolog 3, PAST3, EHD3	Prosite annotation	Canonical
Q9H223	EH domain-containing protein 4	EHD4_1	EH Domain Containing 4, Hepatocellular Carcinoma-Associated Protein 10/11, EH Domain-Containing Protein 4, PAST Homolog 4, PAST4, Hepatocellular Carcinoma-Associated Protein HCA11, Ortholog Of Rat Pincher, HCA10, HCA11, EHD4	Prosite annotation	Canonical
P42566	Epidermal growth factor receptor substrate 15	EPS15_1	Epidermal Growth Factor Receptor Pathway Substrate 15, Epidermal Growth Factor Receptor Substrate 15, Protein AF-1p, AF-1P, MLLT5, AF1P, ALL1 Fused Gene From Chromosome 1, Protein Eps15, EPS15	Solution NMR	Canonical
P42566	Epidermal growth factor receptor substrate 15	EPS15_2	Epidermal Growth Factor Receptor Pathway Substrate 15, Epidermal Growth Factor Receptor Substrate 15, Protein AF-1p, AF-1P, MLLT5, AF1P, ALL1 Fused Gene From Chromosome 1, Protein Eps15, EPS15	Solution NMR	Canonical
Q96AY3	Peptidyl-prolyl cis-trans isomerase FKBP10	FKBP10_2	FKBP Prolyl Isomerase 10, FKBP65, Peptidyl-Prolyl Cis-Trans Isomerase FKBP10, FK506 Binding Protein 10, 65 KDa, 65 KDa FK506-Binding Protein, FK506-Binding Protein 10, Immunophilin FKBP65, PPIase FKBP10, 65 KDa FKBP, EC 5.2.1.8, Rotamase, HFKBP65	Prosite annotation	Canonical
Q9Y680	Peptidyl-prolyl cis-trans isomerase FKBP7	FKBP7_1	FKBP Prolyl Isomerase 7, FKBP23, Peptidyl-Prolyl Cis-Trans Isomerase FKBP7, 23 KDa FK506-Binding Protein, FK506-Binding Protein 7, FK506 Binding Protein 7, PPIase FKBP7	Prosite annotation	Canonical
O95302	Peptidyl-prolyl cis-trans isomerase FKBP9	FKBP9_2	FKBP Prolyl Isomerase 9, FKBP60, FKBP63, Peptidyl-Prolyl Cis-Trans Isomerase FKBP9, FK506 Binding Protein 9, 63 KDa, 63 KDa FK506-Binding Protein, FK506-Binding Protein 9, PPIase FKBP9	Prosite annotation	Canonical
P20930	Filaggrin	FLG_2	Filaggrin, Epidermal Filaggrin, ATOD2, FLG	X-ray crystallography, 2.2Å	Canonical
Q5D862	Filaggrin-2	FLG2_2	Filaggrin Family Member 2, IFPS, Ifapsoriasin, Filaggrin-2, Intermediate Filament-Associated And Psoriasis Susceptibility Protein, Intermediate Filament-Associated And Psoriasis-Susceptibility Protein, FLG-2, PSS6, FLG2	Prosite annotation	Canonical
Q6MZW2	Follistatin-related protein 4	FSTL4_1	Follistatin Like 4, Follistatin-Related Protein 4, Follistatin-Like Protein 4, KIAA1061, Follistatin-Like 4, FSTL4	Prosite annotation	Canonical
P28676	Grancalcin	GCA_3	Grancalcin, GCL, Grancalcin, EF-Hand Calcium-Binding Protein, Grancalcin, EF-Hand Calcium Binding Protein, Grancalcin, Penta-EF-Hand Protein, GCA	X-ray crystallography, 1.7Å	Canonical
Q3T906	N-acetylglucosamine-1-phosphotransferase subunits alpha/beta	GNPTAB_1	N-Acetylglucosamine-1-Phosphate Transferase Subunits Alpha And Beta, UDP-N-Acetylglucosamine-1-Phosphotransferase Subunits Alpha/Beta, N-Acetylglucosamine-1-Phosphotransferase Subunits Alpha/Beta, GlcNAc-1-Phosphotransferase Subunits Alpha/Beta, Stealth Protein GNPTAB, KIAA1208, GNPTA, Glucosamine (UDP-N-Acetyl)-Lysosomal-Enzyme N-Acetylglucosamine Phosphotransferase, N-Acetylglucosamine-1-Phosph…	Prosite annotation	Canonical
P43304	Glycerol-3-phosphate dehydrogenase, mitochondrial	GPD2_2	Glycerol-3-Phosphate Dehydrogenase 2, Glycerol-3-Phosphate Dehydrogenase 2 (Mitochondrial), Glycerol-3-Phosphate Dehydrogenase, Mitochondrial, EC 1.1.5.3, GPDH-M, GPD-M, MtGPD, MGDH, Mitohondrial Glycerophosphate Dehydrogenase Gene, Mitochondrial Glycerophosphate Dehydrogenase, Mitohondrial Glycerophosphate Dehydrogenase, Testicular Tissue Protein Li 76, MGPDH, GDH2, GPDM, GPD2	Prosite annotation	Canonical
P43080	Guanylyl cyclase-activating protein 1	GUCA1A_2	Guanylate Cyclase Activator 1A, GCAP1, GCAP, Guanylyl Cyclase-Activating Protein 1, Cone Dystrophy 3, C6orf131, CORD14, GUCA1, COD3, Guanylate Cyclase-Activating Protein, Photoreceptor 1, Guanylate Cyclase Activator 1A (Retina), Chromosome 6 Open Reading Frame 131, Guanylin 1, Retina, DJ139D8.6, GUCA1A, GCAP 1, GUCA	Inferred, solution NMR	Canonical
P43080	Guanylyl cyclase-activating protein 1	GUCA1A_3	Guanylate Cyclase Activator 1A, GCAP1, GCAP, Guanylyl Cyclase-Activating Protein 1, Cone Dystrophy 3, C6orf131, CORD14, GUCA1, COD3, Guanylate Cyclase-Activating Protein, Photoreceptor 1, Guanylate Cyclase Activator 1A (Retina), Chromosome 6 Open Reading Frame 131, Guanylin 1, Retina, DJ139D8.6, GUCA1A, GCAP 1, GUCA	Inferred, solution NMR	Canonical
P43080	Guanylyl cyclase-activating protein 1	GUCA1A_4	Guanylate Cyclase Activator 1A, GCAP1, GCAP, Guanylyl Cyclase-Activating Protein 1, Cone Dystrophy 3, C6orf131, CORD14, GUCA1, COD3, Guanylate Cyclase-Activating Protein, Photoreceptor 1, Guanylate Cyclase Activator 1A (Retina), Chromosome 6 Open Reading Frame 131, Guanylin 1, Retina, DJ139D8.6, GUCA1A, GCAP 1, GUCA	Inferred, solution NMR	Canonical
Q9UMX6	Guanylyl cyclase-activating protein 2	GUCA1B_2	Guanylate Cyclase Activator 1B, GCAP2, Guanylate Cyclase Activator 1B (Retina), Guanylyl Cyclase-Activating Protein 2, GCAP 2, RP48, Guanylate Cyclase-Activating Protein, Photoreceptor 2, GUCA1B, GUCA2	Inferred	Canonical
Q9UMX6	Guanylyl cyclase-activating protein 2	GUCA1B_3	Guanylate Cyclase Activator 1B, GCAP2, Guanylate Cyclase Activator 1B (Retina), Guanylyl Cyclase-Activating Protein 2, GCAP 2, RP48, Guanylate Cyclase-Activating Protein, Photoreceptor 2, GUCA1B, GUCA2	Inferred	Canonical
Q9UMX6	Guanylyl cyclase-activating protein 2	GUCA1B_4	Guanylate Cyclase Activator 1B, GCAP2, Guanylate Cyclase Activator 1B (Retina), Guanylyl Cyclase-Activating Protein 2, GCAP 2, RP48, Guanylate Cyclase-Activating Protein, Photoreceptor 2, GUCA1B, GUCA2	Inferred	Canonical
O95843	Guanylyl cyclase-activating protein 3	GUCA1C_2	Guanylate Cyclase Activator 1C, Guanylyl Cyclase-Activating Protein 3, GCAP3, GCAP 3, GUCA1C	X-ray crystallography, 3.0Å	Canonical
O95843	Guanylyl cyclase-activating protein 3	GUCA1C_3	Guanylate Cyclase Activator 1C, Guanylyl Cyclase-Activating Protein 3, GCAP3, GCAP 3, GUCA1C	X-ray crystallography, 3.0Å	Canonical
O95843	Guanylyl cyclase-activating protein 3	GUCA1C_4	Guanylate Cyclase Activator 1C, Guanylyl Cyclase-Activating Protein 3, GCAP3, GCAP 3, GUCA1C	X-ray crystallography, 3.0Å	Canonical
P84074	Neuron-specific calcium-binding protein hippocalcin	HPCA_2	Hippocalcin, Neuron-Specific Calcium-Binding Protein Hippocalcin, Dystonia 2, Torsion (Autosomal Recessive), Calcium-Binding Protein BDR-2, BDR2, DYT2, HPCA	X-ray crystallography, 2.42Å	Canonical
P84074	Neuron-specific calcium-binding protein hippocalcin	HPCA_3	Hippocalcin, Neuron-Specific Calcium-Binding Protein Hippocalcin, Dystonia 2, Torsion (Autosomal Recessive), Calcium-Binding Protein BDR-2, BDR2, DYT2, HPCA	X-ray crystallography, 2.42Å	Canonical
P84074	Neuron-specific calcium-binding protein hippocalcin	HPCA_4	Hippocalcin, Neuron-Specific Calcium-Binding Protein Hippocalcin, Dystonia 2, Torsion (Autosomal Recessive), Calcium-Binding Protein BDR-2, BDR2, DYT2, HPCA	X-ray crystallography, 2.42Å	Canonical
P37235	Hippocalcin-like protein 1	HPCAL1_2	Hippocalcin Like 1, Calcium-Binding Protein BDR-1, Visinin-Like Protein 3, VILIP-3, BDR1, HLP2, Hippocalcin-Like Protein 1, HPCAL1	Solution NMR	Canonical
P37235	Hippocalcin-like protein 1	HPCAL1_3	Hippocalcin Like 1, Calcium-Binding Protein BDR-1, Visinin-Like Protein 3, VILIP-3, BDR1, HLP2, Hippocalcin-Like Protein 1, HPCAL1	Solution NMR	Canonical
Q9UM19	Hippocalcin-like protein 4	HPCAL4_2	Hippocalcin Like 4, HLP4, Hippocalcin-Like Protein 4, DKFZp761G122, HPCAL4	Prosite annotation	Canonical
Q9UM19	Hippocalcin-like protein 4	HPCAL4_3	Hippocalcin Like 4, HLP4, Hippocalcin-Like Protein 4, DKFZp761G122, HPCAL4	Prosite annotation	Canonical
Q9UM19	Hippocalcin-like protein 4	HPCAL4_4	Hippocalcin Like 4, HLP4, Hippocalcin-Like Protein 4, DKFZp761G122, HPCAL4	Prosite annotation	Canonical
Q86YZ3	Hornerin	HRNR_2	Hornerin, Filaggrin Family Member 3, S100A16, S100a18, FLG3, Intermediate Filament-Associated Protein, S100A18, HRNR	Prosite annotation	Canonical
Q15811	Intersectin-1	ITSN1_1	Intersectin 1, SH3P17, Human Intersectin-SH3 Domain-Containing Protein SH3P17, Src Homology 3 Domain-Containing Protein, Intersectin 1 Short Form Variant, 11, Intersectin 1 Short Form Variant 3, Intersectin 1 (SH3 Domain Protein), SH3 Domain-Containing Protein 1A, Intersectin Short Variant 12, Intersectin-1, SH3D1A, ITSN, SH3 Domain Protein-1A, MGC134948, MGC134949, ITSN1	X-ray crystallography, 1.45Å	Canonical
Q15811	Intersectin-1	ITSN1_2	Intersectin 1, SH3P17, Human Intersectin-SH3 Domain-Containing Protein SH3P17, Src Homology 3 Domain-Containing Protein, Intersectin 1 Short Form Variant, 11, Intersectin 1 Short Form Variant 3, Intersectin 1 (SH3 Domain Protein), SH3 Domain-Containing Protein 1A, Intersectin Short Variant 12, Intersectin-1, SH3D1A, ITSN, SH3 Domain Protein-1A, MGC134948, MGC134949, ITSN1	Prosite annotation	Canonical
Q9NZI2	Kv channel-interacting protein 1	KCNIP1_3	Potassium Voltage-Gated Channel Interacting Protein 1, KCHIP1, A-Type Potassium Channel Modulatory Protein 1, Kv Channel Interacting Protein 1, Kv Channel-Interacting Protein 1, Vesicle APC-Binding Protein, VABP, Potassium Channel Interacting Protein 1, Potassium Channel-Interacting Protein 1, KCNIP1, KChIP1	X-ray crystallography, 2.3Å	Canonical
Q9NZI2	Kv channel-interacting protein 1	KCNIP1_4	Potassium Voltage-Gated Channel Interacting Protein 1, KCHIP1, A-Type Potassium Channel Modulatory Protein 1, Kv Channel Interacting Protein 1, Kv Channel-Interacting Protein 1, Vesicle APC-Binding Protein, VABP, Potassium Channel Interacting Protein 1, Potassium Channel-Interacting Protein 1, KCNIP1, KChIP1	X-ray crystallography, 2.3Å	Canonical
Q9NS61	Kv channel-interacting protein 2	KCNIP2_3	Potassium Voltage-Gated Channel Interacting Protein 2, Kv Channel-Interacting Protein 2, KCHIP2, Cardiac Voltage-Gated Potassium Channel Modulatory Subunit, A-Type Potassium Channel Modulatory Protein 2, Potassium Channel-Interacting Protein 2, Kv Channel Interacting Protein 2, KCNIP2, KChIP2	Prosite annotation	Canonical
Q9NS61	Kv channel-interacting protein 2	KCNIP2_4	Potassium Voltage-Gated Channel Interacting Protein 2, Kv Channel-Interacting Protein 2, KCHIP2, Cardiac Voltage-Gated Potassium Channel Modulatory Subunit, A-Type Potassium Channel Modulatory Protein 2, Potassium Channel-Interacting Protein 2, Kv Channel Interacting Protein 2, KCNIP2, KChIP2	Prosite annotation	Canonical
Q9Y2W7	Calsenilin	KCNIP3_3	Potassium Voltage-Gated Channel Interacting Protein 3, DRE-Antagonist Modulator, Calsenilin, KCHIP3, DREAM, Calsenilin, Presenilin-Binding Protein, EF Hand Transcription Factor, A-Type Potassium Channel Modulatory Protein 3, Kv Channel Interacting Protein 3, Calsenilin, Kv Channel-Interacting Protein 3, CSEN, Potassium Channel Interacting Protein 3, KCNIP3, KChIP3	Solution NMR	Canonical
Q9Y2W7	Calsenilin	KCNIP3_4	Potassium Voltage-Gated Channel Interacting Protein 3, DRE-Antagonist Modulator, Calsenilin, KCHIP3, DREAM, Calsenilin, Presenilin-Binding Protein, EF Hand Transcription Factor, A-Type Potassium Channel Modulatory Protein 3, Kv Channel Interacting Protein 3, Calsenilin, Kv Channel-Interacting Protein 3, CSEN, Potassium Channel Interacting Protein 3, KCNIP3, KChIP3	Solution NMR	Canonical
Q6PIL6	Kv channel-interacting protein 4	KCNIP4_2	Potassium Voltage-Gated Channel Interacting Protein 4, KCHIP4, CALP, A-Type Potassium Channel Modulatory Protein 4, Kv Channel Interacting Protein 4, Kv Channel-Interacting Protein 4, Calsenilin-Like Protein, Potassium Channel-Interacting Protein 4, MGC44947, KCNIP4, KChIP4	Inferred	Canonical
Q6PIL6	Kv channel-interacting protein 4	KCNIP4_4	Potassium Voltage-Gated Channel Interacting Protein 4, KCHIP4, CALP, A-Type Potassium Channel Modulatory Protein 4, Kv Channel Interacting Protein 4, Kv Channel-Interacting Protein 4, Calsenilin-Like Protein, Potassium Channel-Interacting Protein 4, MGC44947, KCNIP4, KChIP4	Inferred	Canonical
P13796	Plastin-2	LCP1_1	Lymphocyte Cytosolic Protein 1, LC64P, PLS2, L-PLASTIN, Plastin-2, LCP-1, CP64, L-Plastin (Lymphocyte Cytosolic Protein 1) (LCP-1) (LC64P), BA139H14.1 (Lymphocyte Cytosolic Protein 1 (L-Plastin)), Lymphocyte Cytosolic Protein 1 (L-Plastin), Lymphocyte Cytosolic Protein-1 (Plasmin), Epididymis Secretory Protein Li 37, Plastin 2, L-Plastin, HEL-S-37, LCP1, LPL	Solution NMR	Canonical
P13796	Plastin-2	LCP1_2	Lymphocyte Cytosolic Protein 1, LC64P, PLS2, L-PLASTIN, Plastin-2, LCP-1, CP64, L-Plastin (Lymphocyte Cytosolic Protein 1) (LCP-1) (LC64P), BA139H14.1 (Lymphocyte Cytosolic Protein 1 (L-Plastin)), Lymphocyte Cytosolic Protein 1 (L-Plastin), Lymphocyte Cytosolic Protein-1 (Plasmin), Epididymis Secretory Protein Li 37, Plastin 2, L-Plastin, HEL-S-37, LCP1, LPL	Solution NMR	Canonical
Q8NF37	Lysophosphatidylcholine acyltransferase 1	LPCAT1_1	Lysophosphatidylcholine Acyltransferase 1, Acetyl-CoA:Lyso-Platelet-Activating Factor Acetyltransferase, 1-Alkenylglycerophosphocholine O-Acyltransferase, 1-Alkylglycerophosphocholine O-Acetyltransferase, 1-Acylglycerophosphocholine O-Acyltransferase, 1-Acylglycerol-3-Phosphate O-Acyltransferase, Phosphonoformate Immuno-Associated Protein 3, Acetyl-CoA:Lyso-PAF Acetyltransferase, Lyso-PAF Acetylt…	Prosite annotation	Canonical
Q7L5N7	Lysophosphatidylcholine acyltransferase 2	LPCAT2_1	Lysophosphatidylcholine Acyltransferase 2, LysoPAFAT, AGPAT11, Acetyl-CoA:Lyso-Platelet-Activating Factor Acetyltransferase, 1-Alkenylglycerophosphocholine O-Acyltransferase, 1-Alkylglycerophosphocholine O-Acetyltransferase, 1-Acylglycerol-3-Phosphate O-Acyltransferase 11, 1-Acylglycerophosphocholine O-Acyltransferase, Lysophosphatidic Acid Acyltransferase Alpha, Acetyl-CoA:Lyso-PAF Acetyltransfe…	Prosite annotation	Canonical
Q7L5N7	Lysophosphatidylcholine acyltransferase 2	LPCAT2_2	Lysophosphatidylcholine Acyltransferase 2, LysoPAFAT, AGPAT11, Acetyl-CoA:Lyso-Platelet-Activating Factor Acetyltransferase, 1-Alkenylglycerophosphocholine O-Acyltransferase, 1-Alkylglycerophosphocholine O-Acetyltransferase, 1-Acylglycerol-3-Phosphate O-Acyltransferase 11, 1-Acylglycerophosphocholine O-Acyltransferase, Lysophosphatidic Acid Acyltransferase Alpha, Acetyl-CoA:Lyso-PAF Acetyltransfe…	Prosite annotation	Canonical
Q9UPN3	Microtubule-actin cross-linking factor 1, isoforms 1/2/3/5	MACF1_1	Microtubule Actin Crosslinking Factor 1, Actin Cross-Linking Family Protein 7, Trabeculin-Alpha, ABP620, ACF7, 620 KDa Actin Binding Protein, KIAA0465, KIAA1251, MACF, Microtubule-Actin Cross-Linking Factor 1, Isoforms 1/2/3/5, Microtubule-Actin Cross-Linking Factor 1, 620 KDa Actin-Binding Protein, Actin Cross-Linking Factor, Macrophin 1, Macrophin-1, FLJ45612, FLJ46776, MACF1, LIS9, OFC4	X-ray crystallography, 2.79Å	Canonical
Q9UPN3	Microtubule-actin cross-linking factor 1, isoforms 1/2/3/5	MACF1_2	Microtubule Actin Crosslinking Factor 1, Actin Cross-Linking Family Protein 7, Trabeculin-Alpha, ABP620, ACF7, 620 KDa Actin Binding Protein, KIAA0465, KIAA1251, MACF, Microtubule-Actin Cross-Linking Factor 1, Isoforms 1/2/3/5, Microtubule-Actin Cross-Linking Factor 1, 620 KDa Actin-Binding Protein, Actin Cross-Linking Factor, Macrophin 1, Macrophin-1, FLJ45612, FLJ46776, MACF1, LIS9, OFC4	X-ray crystallography, 2.79Å	Canonical
Q8NI22	Multiple coagulation factor deficiency protein 2	MCFD2_1	Multiple Coagulation Factor Deficiency 2, ER Cargo Receptor Complex Subunit, SDNSF, Neural Stem Cell-Derived Neuronal Survival Protein, Multiple Coagulation Factor Deficiency Protein 2, LMAN1IP, F5F8D, F5F8D2, MCFD2	Inferred	Canonical
Q9BPX6	Calcium uptake protein 1, mitochondrial	MICU1_2	Mitochondrial Calcium Uptake 1, CALC, Calcium-Binding Atopy-Related Autoantigen 1, Calcium Uptake Protein 1, Mitochondrial, Atopy-Related Autoantigen CALC, Ara CALC, CBARA1, EFHA3, Calcium Binding Atopy-Related Autoantigen 1, Allergen Hom S 4, FLJ12684, MPXPS, MICU1	X-ray crystallography, 2.1Å	Canonical
Q86XE3	Calcium uptake protein 3, mitochondrial	MICU3_3	Mitochondrial Calcium Uptake Family Member 3, EF-Hand Domain-Containing Family Member A2, Calcium Uptake Protein 3, Mitochondrial, EF-Hand Domain Family, Member A2, EF Hand Domain Family A2, EFHA2, Mitochondrial Calcium Uptake Family, Member 3, Mitochondrial Uptake Family, Member 3, DKFZp313A0139, MICU3	X-ray crystallography, 2.8Å	Canonical
Q9BUA6	Myosin regulatory light chain 10	MYL10_1	Myosin Light Chain 10, MYLC2PL, PLRLC, Precursor Lymphocyte-Specific Regulatory Light Chain, Myosin Light Chain 2, Lymphocyte-Specific, Myosin, Light Chain 10, Regulatory, Myosin Regulatory Light Chain 10, Myosin Light Chain 2, Precursor Lymphocyte-Specific, MGC3479, MYL10	Prosite annotation	Canonical
P10916	Myosin regulatory light chain 2, ventricular/cardiac muscle isoform	MYL2_1	Myosin Light Chain 2, Myosin Regulatory Light Chain 2, Ventricular/Cardiac Muscle Isoform, Myosin, Light Polypeptide 2, Regulatory, Cardiac, Slow, Myosin, Light Chain 2, Regulatory, Cardiac, Slow, Cardiac Ventricular Myosin Light Chain 2, Ventricular Myosin Light Chain 2, Cardiac Myosin Light Chain 2, MLC-2s/V, MLC-2v, CMH10, MLC-2, MLC2, Myosin Light Chain 2, Slow Skeletal/Ventricular Muscle Iso…	Prosite annotation	Canonical
Q96A32	Myosin regulatory light chain 2, skeletal muscle isoform	MYLPF_1	Myosin Light Chain, Phosphorylatable, Fast Skeletal Muscle, Myosin Regulatory Light Chain 2, Skeletal Muscle Isoform, Myosin, Light Chain 11, Regulatory, Fast Skeletal Myosin Light Chain 2, HUMMLC2B, MLC2B, MRLC2, MYL11, Myosin Regulatory Light Chain 2, Myosin Light Chain 2, MYLPF, DA1C	Inferred	Canonical
P61601	Neurocalcin-delta	NCALD_2	Neurocalcin Delta, Neurocalcin-Delta, NCALD	Prosite annotation	Canonical
P61601	Neurocalcin-delta	NCALD_3	Neurocalcin Delta, Neurocalcin-Delta, NCALD	Prosite annotation	Canonical
P61601	Neurocalcin-delta	NCALD_4	Neurocalcin Delta, Neurocalcin-Delta, NCALD	Prosite annotation	Canonical
P62166	Neuronal calcium sensor 1	NCS1_2	Neuronal Calcium Sensor 1, Frequenin-Like Ubiquitous Protein, Frequenin-Like Protein, Frequenin Homolog, NCS-1, FLUP, FREQ, Frequenin (Drosophila) Homolog, Frequenin Homolog (Drosophila), NCS1	X-ray crystallography, 1.9Å	Canonical
P62166	Neuronal calcium sensor 1	NCS1_3	Neuronal Calcium Sensor 1, Frequenin-Like Ubiquitous Protein, Frequenin-Like Protein, Frequenin Homolog, NCS-1, FLUP, FREQ, Frequenin (Drosophila) Homolog, Frequenin Homolog (Drosophila), NCS1	X-ray crystallography, 1.9Å	Canonical
P62166	Neuronal calcium sensor 1	NCS1_4	Neuronal Calcium Sensor 1, Frequenin-Like Ubiquitous Protein, Frequenin-Like Protein, Frequenin Homolog, NCS-1, FLUP, FREQ, Frequenin (Drosophila) Homolog, Frequenin Homolog (Drosophila), NCS1	X-ray crystallography, 1.9Å	Canonical
Q8N987	N-terminal EF-hand calcium-binding protein 1	NECAB1_1	N-Terminal EF-Hand Calcium Binding Protein 1, N-Terminal EF-Hand Calcium-Binding Protein 1, Neuronal Calcium-Binding Protein 1, EF-Hand Calcium-Binding Protein 1, EFCBP1, Synaptotagmin Interacting Protein 1, EF-Hand Calcium Binding Protein 1, Neuronal Calcium Binding Protein, STIP-1, NECAB1	Prosite annotation	Canonical
Q7Z6G3	N-terminal EF-hand calcium-binding protein 2	NECAB2_1	N-Terminal EF-Hand Calcium Binding Protein 2, N-Terminal EF-Hand Calcium-Binding Protein 2, Synaptotagmin-Interacting Protein 2, Neuronal Calcium-Binding Protein 2, EF-Hand Calcium-Binding Protein 2, EFCBP2, Stip-2, EF-Hand Calcium Binding Protein 2, Neuronal Calcium Binding 2, NECAB2	Prosite annotation	Canonical
Q7Z6G3	N-terminal EF-hand calcium-binding protein 2	NECAB2_2	N-Terminal EF-Hand Calcium Binding Protein 2, N-Terminal EF-Hand Calcium-Binding Protein 2, Synaptotagmin-Interacting Protein 2, Neuronal Calcium-Binding Protein 2, EF-Hand Calcium-Binding Protein 2, EFCBP2, Stip-2, EF-Hand Calcium Binding Protein 2, Neuronal Calcium Binding 2, NECAB2	Prosite annotation	Canonical
Q9Y2I6	Ninein-like protein	NINL_4	Ninein Like, Ninein-Like Protein, NLP, KIAA0980, NINL	Prosite annotation	Canonical
Q969G9	Protein naked cuticle homolog 1	NKD1_1	NKD Inhibitor Of WNT Signaling Pathway 1, NKD1, WNT Signaling Pathway Inhibitor, Protein Naked Cuticle Homolog 1, Naked Cuticle Homolog 1, Naked-1, Naked Cuticle Homolog 1 (Drosophila), Dvl-Binding Protein, Naked Cuticle-1, Naked1, HNkd1, NKD1, HNkd, NKD	Prosite annotation	Canonical
Q96PH1	NADPH oxidase 5	NOX5_2	NADPH Oxidase 5, NADPH Oxidase, EF-Hand Calcium Binding Domain 5, NOX5A, NOX5B, NOX5	X-ray crystallography, 2.23Å	Canonical
Q96PH1	NADPH oxidase 5	NOX5_4	NADPH Oxidase 5, NADPH Oxidase, EF-Hand Calcium Binding Domain 5, NOX5A, NOX5B, NOX5	X-ray crystallography, 2.23Å	Canonical
Q02818	Nucleobindin-1	NUCB1_1	Nucleobindin 1, NUC, Nucleobindin-1, CALNUC, Calnuc, NUCB1	Solution NMR	Canonical
Q02818	Nucleobindin-1	NUCB1_2	Nucleobindin 1, NUC, Nucleobindin-1, CALNUC, Calnuc, NUCB1	Solution NMR	Canonical
P80303	Nucleobindin-2	NUCB2_1	Nucleobindin 2, NEFA, Novel DNA Binding/EF-Hand/Leucine Zipper Protein, Epididymis Secretory Protein Li 109, Gastric Cancer Antigen Zg4, DNA-Binding Protein NEFA, Nucleobindin-2, Prepronesfatin, Nucleobinding 2, Nesfatin 1, HEL-S-109, NUCB2	Inferred	Canonical
P80303	Nucleobindin-2	NUCB2_2	Nucleobindin 2, NEFA, Novel DNA Binding/EF-Hand/Leucine Zipper Protein, Epididymis Secretory Protein Li 109, Gastric Cancer Antigen Zg4, DNA-Binding Protein NEFA, Nucleobindin-2, Prepronesfatin, Nucleobinding 2, Nesfatin 1, HEL-S-109, NUCB2	Inferred	Canonical
P0CE72	Oncomodulin-1	OCM_1	Oncomodulin, OCM1, Beta Parvalbumin, Parvalbumin Beta, Oncomodulin-1, OM, Oncomodulin 1, HCG18255, ONCM, OCMN, OCM	Solution NMR	Canonical
O75340	Programmed cell death protein 6	PDCD6_1	Programmed Cell Death 6, ALG-2, Apoptosis-Linked Gene 2 Protein Homolog, Programmed Cell Death Protein 6, PEF1B, ALG2, Probable Calcium-Binding Protein ALG-2, Apoptosis-Linked Gene-2, PDCD6	X-ray crystallography, 2.7Å	Canonical
O75340	Programmed cell death protein 6	PDCD6_3	Programmed Cell Death 6, ALG-2, Apoptosis-Linked Gene 2 Protein Homolog, Programmed Cell Death Protein 6, PEF1B, ALG2, Probable Calcium-Binding Protein ALG-2, Apoptosis-Linked Gene-2, PDCD6	X-ray crystallography, 2.7Å	Canonical
Q9UBV8	Peflin	PEF1_1	Penta-EF-Hand Domain Containing 1, Peflin, PEF Protein With A Long N-Terminal Hydrophobic Domain, ABP32, PEF1A, Epididymis Secretory Sperm Binding Protein, Penta-EF Hand Domain-Containing Protein 1, PEF1	Inferred	Canonical
Q9UBV8	Peflin	PEF1_3	Penta-EF-Hand Domain Containing 1, Peflin, PEF Protein With A Long N-Terminal Hydrophobic Domain, ABP32, PEF1A, Epididymis Secretory Sperm Binding Protein, Penta-EF Hand Domain-Containing Protein 1, PEF1	Inferred	Canonical
P51178	1-phosphatidylinositol 4,5-bisphosphate phosphodiesterase delta-1	PLCD1_1	Phospholipase C Delta 1, 1-Phosphatidylinositol 4,5-Bisphosphate Phosphodiesterase Delta-1, Phosphoinositide Phospholipase C-Delta-1, Phospholipase C-III, PLC-Delta-1, EC 3.1.4.11, PLC-III, Epididymis Secretory Sperm Binding Protein, Phospholipase C, Delta 1, Phospholipase C-Delta-1, Phospholipase C I 1, Phospholipase C Δ1, NDNC3, PLCD1	Inferred	Canonical
P51178	1-phosphatidylinositol 4,5-bisphosphate phosphodiesterase delta-1	PLCD1_2	Phospholipase C Delta 1, 1-Phosphatidylinositol 4,5-Bisphosphate Phosphodiesterase Delta-1, Phosphoinositide Phospholipase C-Delta-1, Phospholipase C-III, PLC-Delta-1, EC 3.1.4.11, PLC-III, Epididymis Secretory Sperm Binding Protein, Phospholipase C, Delta 1, Phospholipase C-Delta-1, Phospholipase C I 1, Phospholipase C Δ1, NDNC3, PLCD1	Inferred	Canonical
Q8N3E9	1-phosphatidylinositol 4,5-bisphosphate phosphodiesterase delta-3	PLCD3_2	Phospholipase C Delta 3, 1-Phosphatidylinositol 4,5-Bisphosphate Phosphodiesterase Delta-3, Phosphoinositide Phospholipase C-Delta-3, PLC-Delta-3, EC 3.1.4.11, 1-Phosphatidylinositol-4,5-Bisphosphate Phosphodiesterase Delta-3, Phospholipase C, Delta 3, Phospholipase C-Delta-3, PLC Delta3, KIAA1964, PLCD3	Inferred	Canonical
Q9BRC7	1-phosphatidylinositol 4,5-bisphosphate phosphodiesterase delta-4	PLCD4_1	Phospholipase C Delta 4, 1-Phosphatidylinositol 4,5-Bisphosphate Phosphodiesterase Delta-4, Phosphoinositide Phospholipase C-Delta-4, EC 3.1.4.11, Phospholipase C, Delta 4, Phospholipase C-Delta-4, PLC-Delta-4, PLC Delta4, HPLCD4, PLCD4	Prosite annotation	Canonical
Q9BRC7	1-phosphatidylinositol 4,5-bisphosphate phosphodiesterase delta-4	PLCD4_2	Phospholipase C Delta 4, 1-Phosphatidylinositol 4,5-Bisphosphate Phosphodiesterase Delta-4, Phosphoinositide Phospholipase C-Delta-4, EC 3.1.4.11, Phospholipase C, Delta 4, Phospholipase C-Delta-4, PLC-Delta-4, PLC Delta4, HPLCD4, PLCD4	Prosite annotation	Canonical
P19174	1-phosphatidylinositol 4,5-bisphosphate phosphodiesterase gamma-1	PLCG1_1	Phospholipase C Gamma 1, PLC-II, 1-Phosphatidylinositol 4,5-Bisphosphate Phosphodiesterase Gamma-1, Phospholipase C, Gamma 1 (Formerly Subtype 148), Phosphoinositide Phospholipase C-Gamma-1, Phospholipase C-II, PLC-Gamma-1, EC 3.1.4.11, PLCgamma1, PLC-148, NCKAP3, PLC148, PLC1, 1-Phosphatidyl-D-Myo-Inositol-4,5-Bisphosphate, Monophosphatidylinositol Phosphodiesterase, Triphosphoinositide Phosphod…	Prosite annotation	Canonical
Q4KWH8	1-phosphatidylinositol 4,5-bisphosphate phosphodiesterase eta-1	PLCH1_1	Phospholipase C Eta 1, 1-Phosphatidylinositol 4,5-Bisphosphate Phosphodiesterase Eta-1, Phosphoinositide Phospholipase C-Eta-1, Phospholipase C-Like Protein 3, Phospholipase C-Like 3, EC 3.1.4.11, PLC-Eta-1, KIAA1069, PLC-L3, PLCL3, Phospholipase C, Eta 1, Phospholipase C-Eta1a, Phospholipase C-Eta1b, Phospholipase C-Eta-1, DKFZp434C1372, PLC Eta 1, MGC117152, PLCeta1, PLCH1	Prosite annotation	Canonical
O75038	1-phosphatidylinositol 4,5-bisphosphate phosphodiesterase eta-2	PLCH2_1	Phospholipase C Eta 2, 1-Phosphatidylinositol 4,5-Bisphosphate Phosphodiesterase Eta-2, PLC-Eta2, Phosphoinositide Phospholipase C-Like 4, Phosphoinositide Phospholipase C-Eta-2, Phospholipase C-Like Protein 4, Phospholipase C-Like 4, EC 3.1.4.11, KIAA0450, PLCeta2, PLC-L4, PLCL4, Phospholipase C, Eta 2, Phospholipase C-Eta-2, Phospholipase C-Eta2, RP3-395M20.1, PLCH2	Prosite annotation	Canonical
Q14651	Plastin-1	PLS1_1	Plastin 1, Plastin-1, I-Plastin, Intestine Specific Plastin, Intestine-Specific Plastin, Plastin 1 (I Isoform), I Plastin, Fimbrin, DFNA76, PLS1	Prosite annotation	Canonical
Q14651	Plastin-1	PLS1_2	Plastin 1, Plastin-1, I-Plastin, Intestine Specific Plastin, Intestine-Specific Plastin, Plastin 1 (I Isoform), I Plastin, Fimbrin, DFNA76, PLS1	Prosite annotation	Canonical
P13797	Plastin-3	PLS3_1	Plastin 3, T-Plastin, Plastin-3, Plastin 3 (T Isoform), T Fimbrin, T Plastin, BMND18, PLS3	Prosite annotation	Canonical
P13797	Plastin-3	PLS3_2	Plastin 3, T-Plastin, Plastin-3, Plastin 3 (T Isoform), T Fimbrin, T Plastin, BMND18, PLS3	Prosite annotation	Canonical
O14829	Serine/threonine-protein phosphatase with EF-hands 1	PPEF1_2	Protein Phosphatase With EF-Hand Domain 1, Protein Phosphatase 7, Catalytic Subunit, Alpha Isozyme, Protein Phosphatase, EF-Hand Calcium Binding Domain 1, Serine/Threonine-Protein Phosphatase With EF-Hands 1, Protein Phosphatase With EF Calcium-Binding Domain, EC 3.1.3.16, PPP7CA, PPP7C, PPEF, PP7, Protein Phosphatase, Serine/Threonine Type, With EF-Hands, Serine/Threonine Protein Phosphatase 7, …	Prosite annotation	Canonical
O14829	Serine/threonine-protein phosphatase with EF-hands 1	PPEF1_3	Protein Phosphatase With EF-Hand Domain 1, Protein Phosphatase 7, Catalytic Subunit, Alpha Isozyme, Protein Phosphatase, EF-Hand Calcium Binding Domain 1, Serine/Threonine-Protein Phosphatase With EF-Hands 1, Protein Phosphatase With EF Calcium-Binding Domain, EC 3.1.3.16, PPP7CA, PPP7C, PPEF, PP7, Protein Phosphatase, Serine/Threonine Type, With EF-Hands, Serine/Threonine Protein Phosphatase 7, …	Prosite annotation	Canonical
O14830	Serine/threonine-protein phosphatase with EF-hands 2	PPEF2_2	Protein Phosphatase With EF-Hand Domain 2, Protein Phosphatase 7, Catalytic Subunit, Beta Isozyme, Protein Phosphatase, EF-Hand Calcium Binding Domain 2, Serine/Threonine-Protein Phosphatase With EF-Hands 2, EC 3.1.3.16, PPP7CB, Protein Phosphatase With EF Hands 2, PPEF-2, PPEF2	Prosite annotation	Canonical
O14830	Serine/threonine-protein phosphatase with EF-hands 2	PPEF2_3	Protein Phosphatase With EF-Hand Domain 2, Protein Phosphatase 7, Catalytic Subunit, Beta Isozyme, Protein Phosphatase, EF-Hand Calcium Binding Domain 2, Serine/Threonine-Protein Phosphatase With EF-Hands 2, EC 3.1.3.16, PPP7CB, Protein Phosphatase With EF Hands 2, PPEF-2, PPEF2	Prosite annotation	Canonical
Q06190	Serine/threonine-protein phosphatase 2A regulatory subunit B'' subunit alpha	PPP2R3A_2	Protein Phosphatase 2 Regulatory Subunit B''Alpha, Serine/Threonine-Protein Phosphatase 2A Regulatory Subunit B'' Subunit Alpha, Serine/Threonine-Protein Phosphatase 2A 72/130 KDa Regulatory Subunit B, PR130/B''Alpha1 Subunit, PR72/B''Alpha2 Subuit, PPP2R3, PR130, PR72, Protein Phosphatase 2 (Formerly 2A), Regulatory Subunit B'' (PR 72), Alpha Isoform And (PR 130), Beta Isoform, Protein Phosphata…	X-ray crystallography, 2.09Å	Canonical
Q9Y5P8	Serine/threonine-protein phosphatase 2A regulatory subunit B'' subunit beta	PPP2R3B_1	Protein Phosphatase 2 Regulatory Subunit B''Beta, Serine/Threonine-Protein Phosphatase 2A Regulatory Subunit B'' Subunit Beta, Protein Phosphatase 2 (Formerly 2A), Regulatory Subunit B'', Beta, PPP2R3LY, PPP2R3L, PR48, PR70, Serine/Threonine Protein Phosphatase 2A, 48kDa Regulatory Subunit B, Protein Phosphatase 2, Regulatory Subunit B'', Beta, Protein Phosphatase 2A 48 KDa Regulatory Subunit, PP…	X-ray crystallography, 2.43Å	Canonical
Q969Q6	Serine/threonine-protein phosphatase 2A regulatory subunit B'' subunit gamma	PPP2R3C_1	Protein Phosphatase 2 Regulatory Subunit B''Gamma, Serine/Threonine-Protein Phosphatase 2A Regulatory Subunit B'' Subunit Gamma, Protein Phosphatase 2 (Formerly 2A), Regulatory Subunit B'', Protein Phosphatase Subunit G5PR, C14orf10, G4-1, G5PR, Protein Phosphatase 2, Regulatory Subunit B'', Gamma, Rhabdomyosarcoma Antigen MU-RMS-40.6A/6C, Rhabdomyosarcoma Antigen MU-RMS-40.6A, Rhabdomyosarcoma A…	Inferred	Canonical
P63098	Calcineurin subunit B type 1	PPP3R1_2	Protein Phosphatase 3 Regulatory Subunit B, Alpha. CNB. Protein Phosphatase 2B Regulatory Subunit B Alpha. Protein Phosphatase 2B Regulatory Subunit 1. Calcineurin B, Type I (19kDa). Calcineurin Subunit B Type 1. CALNB1. CNB1. Protein Phosphatase 3 (Formerly 2B), Regulatory Subunit B (19kD), Alpha Isoform (Calcineurin B, Type I). Protein Phosphatase 3 (Formerly 2B), Regulatory Subunit B, 19kDa, A…	X-ray crystallography, 1.9Å	Canonical
P63098	Calcineurin subunit B type 1	PPP3R1_3	Protein Phosphatase 3 Regulatory Subunit B, Alpha. CNB. Protein Phosphatase 2B Regulatory Subunit B Alpha. Protein Phosphatase 2B Regulatory Subunit 1. Calcineurin B, Type I (19kDa). Calcineurin Subunit B Type 1. CALNB1. CNB1. Protein Phosphatase 3 (Formerly 2B), Regulatory Subunit B (19kD), Alpha Isoform (Calcineurin B, Type I). Protein Phosphatase 3 (Formerly 2B), Regulatory Subunit B, 19kDa, A…	X-ray crystallography, 1.9Å	Canonical
P63098	Calcineurin subunit B type 1	PPP3R1_4	Protein Phosphatase 3 Regulatory Subunit B, Alpha. CNB. Protein Phosphatase 2B Regulatory Subunit B Alpha. Protein Phosphatase 2B Regulatory Subunit 1. Calcineurin B, Type I (19kDa). Calcineurin Subunit B Type 1. CALNB1. CNB1. Protein Phosphatase 3 (Formerly 2B), Regulatory Subunit B (19kD), Alpha Isoform (Calcineurin B, Type I). Protein Phosphatase 3 (Formerly 2B), Regulatory Subunit B, 19kDa, A…	X-ray crystallography, 1.9Å	Canonical
Q96LZ3	Calcineurin subunit B type 2	PPP3R2_2	Protein Phosphatase 3 Regulatory Subunit B, Beta. Protein Phosphatase 2B Regulatory Subunit 2. PPP3RL. Calcineurin B, Type II (19kDa). Calcineurin Subunit B Type 2. Calcineurin B-Like Protein. Calcineurin BII. CNBII. CBLP. Protein Phosphatase 3 (Formerly 2B), Regulatory Subunit B (19kD), Beta Isoform (Calcineurin B, Type II). Protein Phosphatase 3 (Formerly 2B), Regulatory Subunit B, 19kDa, Beta …	Inferred	Canonical
Q96LZ3	Calcineurin subunit B type 2	PPP3R2_4	Protein Phosphatase 3 Regulatory Subunit B, Beta. Protein Phosphatase 2B Regulatory Subunit 2. PPP3RL. Calcineurin B, Type II (19kDa). Calcineurin Subunit B Type 2. Calcineurin B-Like Protein. Calcineurin BII. CNBII. CBLP. Protein Phosphatase 3 (Formerly 2B), Regulatory Subunit B (19kD), Beta Isoform (Calcineurin B, Type II). Protein Phosphatase 3 (Formerly 2B), Regulatory Subunit B, 19kDa, Beta …	Inferred	Canonical
P20472	Parvalbumin alpha	PVALB_1	Parvalbumin. Parvalbumin Alpha. D22S749. PVALB	Solution NMR	Canonical
A0A1B0GWK0	Parvalbumin-like EF-hand-containing protein	PVALEF_1	Parvalbumin Like EF-Hand Containing. Parvalbumin-Like EF-Hand-Containing Protein. AATK Antisense RNA 1 (Non-Protein Coding). AATK Antisense RNA 1. AATK-AS1. PVALEF	Prosite annotation	Canonical
Q8IZ41	Ras and EF-hand domain-containing protein	RASEF_2	RAS And EF-Hand Domain Containing. Ras And EF-Hand Domain-Containing Protein. Ras-Related Protein Rab-45. RAB45. RAB45, Member RAS Oncogene Family. FLJ31614. RASEF	X-ray crystallography, 2.3Å	Canonical
O95267	RAS guanyl-releasing protein 1	RASGRP1_1	RAS Guanyl Releasing Protein 1. RASGRP. Calcium- And Diacylglycerol-Regulated Guanine Nucleotide Exchange Factor II. Calcium And DAG-Regulated Guanine Nucleotide Exchange Factor II. RAS Guanyl Releasing Protein 1 (Calcium And DAG-Regulated). RAS Guanyl-Releasing Protein 1. CalDAG-GEFII. Guanine Nucleotide Exchange Factor, Calcium- And DAG-Regulated, Rap1A. RAS Guanyl Nucleotide-Releasing Protein …	X-ray crystallography, 3.0Å	Canonical
Q7LDG7	RAS guanyl-releasing protein 2	RASGRP2_1	RAS Guanyl Releasing Protein 2 2 3 5Calcium And DAG-Regulated Guanine Nucleotide Exchange Factor I 3 4RAS Guanyl Releasing Protein 2 (Calcium And DAG-Regulated) 2 3RAS Guanyl-Releasing Protein 2 3 4F25B3.3 Kinase-Like Protein 3 4Cdc25-Like Protein 3 4CALDAG-GEFI 2 3CDC25L 3 4Calcium- And Diacylglycerol-Regulated Guanine Nucleotide Exchange Factor I 2Calcium And Diacylglycerol-Regulated Guanine Nu…	Solution NMR	Canonical
Q7LDG7	RAS guanyl-releasing protein 2	RASGRP2_2	RAS Guanyl Releasing Protein 2. Calcium And DAG-Regulated Guanine Nucleotide Exchange Factor I. RAS Guanyl Releasing Protein 2 (Calcium And DAG-Regulated). RAS Guanyl-Releasing Protein 2. F25B3.3 Kinase-Like Protein. Cdc25-Like Protein. CALDAG-GEFI. CDC25L. Calcium- And Diacylglycerol-Regulated Guanine Nucleotide Exchange Factor I. Calcium And Diacylglycerol-Regulated Guanine Nucleotide Exchange …	Solution NMR	Canonical
Q8IV61	Ras guanyl-releasing protein 3	RASGRP3_1	RAS Guanyl Releasing Protein 3. GRP3. Calcium- And Diacylglycerol-Regulated Guanine Nucleotide Exchange Factor III. Calcium And DAG-Regulated Guanine Nucleotide Exchange Factor III. RAS Guanyl Releasing Protein 3 (Calcium And DAG-Regulated). Guanine Nucleotide Exchange Factor For Rap1. Ras Guanyl-Releasing Protein 3. CalDAG-GEFIII. KIAA0846. RASGRP3	Prosite annotation	Canonical
Q8IV61	Ras guanyl-releasing protein 3	RASGRP3_2	RAS Guanyl Releasing Protein 3. GRP3. Calcium- And Diacylglycerol-Regulated Guanine Nucleotide Exchange Factor III. Calcium And DAG-Regulated Guanine Nucleotide Exchange Factor III. RAS Guanyl Releasing Protein 3 (Calcium And DAG-Regulated). Guanine Nucleotide Exchange Factor For Rap1. Ras Guanyl-Releasing Protein 3. CalDAG-GEFIII. KIAA0846. RASGRP3	Prosite annotation	Canonical
Q15293	Reticulocalbin-1	RCN1_1	Reticulocalbin 1. Reticulocalbin 1, EF-Hand Calcium Binding Domain. Proliferation-Inducing Gene 20. Reticulocalbin-1. PIG20. RCN. Epididymis Secretory Protein Li 84. HEL-S-84. FLJ37041. RCAL. RCN1. Rcal	Inferred	Canonical
Q15293	Reticulocalbin-1	RCN1_4	Reticulocalbin 1. Reticulocalbin 1, EF-Hand Calcium Binding Domain. Proliferation-Inducing Gene 20. Reticulocalbin-1. PIG20. RCN. Epididymis Secretory Protein Li 84. HEL-S-84. FLJ37041. RCAL. RCN1. Rcal	Inferred	Canonical
Q15293	Reticulocalbin-1	RCN1_5	Reticulocalbin 1. Reticulocalbin 1, EF-Hand Calcium Binding Domain. Proliferation-Inducing Gene 20. Reticulocalbin-1. PIG20. RCN. Epididymis Secretory Protein Li 84. HEL-S-84. FLJ37041. RCAL. RCN1. Rcal	Inferred	Canonical
Q14257	Reticulocalbin-2	RCN2_1	Reticulocalbin 2. ERC55. E6BP. Reticulocalbin 2, EF-Hand Calcium Binding Domain (Endoplasmic Reticulum Calcium-Binding Protein, 55kD). Calcium-Binding Protein ERC-55. E6-Binding Protein. Reticulocalbin-2. ERC-55. TCBP49. Reticulocalbin 2, EF-Hand Calcium Binding Domain. RCN2	Prosite annotation	Canonical
Q14257	Reticulocalbin-2	RCN2_2	Reticulocalbin 2. ERC55. E6BP. Reticulocalbin 2, EF-Hand Calcium Binding Domain (Endoplasmic Reticulum Calcium-Binding Protein, 55kD). Calcium-Binding Protein ERC-55. E6-Binding Protein. Reticulocalbin-2. ERC-55. TCBP49. Reticulocalbin 2, EF-Hand Calcium Binding Domain. RCN2	Prosite annotation	Canonical
Q14257	Reticulocalbin-2	RCN2_4	Reticulocalbin 2. ERC55. E6BP. Reticulocalbin 2, EF-Hand Calcium Binding Domain (Endoplasmic Reticulum Calcium-Binding Protein, 55kD). Calcium-Binding Protein ERC-55. E6-Binding Protein. Reticulocalbin-2. ERC-55. TCBP49. Reticulocalbin 2, EF-Hand Calcium Binding Domain. RCN2	Prosite annotation	Canonical
Q14257	Reticulocalbin-2	RCN2_5	Reticulocalbin 2. ERC55. E6BP. Reticulocalbin 2, EF-Hand Calcium Binding Domain (Endoplasmic Reticulum Calcium-Binding Protein, 55kD). Calcium-Binding Protein ERC-55. E6-Binding Protein. Reticulocalbin-2. ERC-55. TCBP49. Reticulocalbin 2, EF-Hand Calcium Binding Domain. RCN2	Prosite annotation	Canonical
Q14257	Reticulocalbin-2	RCN2_6	Reticulocalbin 2. ERC55. E6BP. Reticulocalbin 2, EF-Hand Calcium Binding Domain (Endoplasmic Reticulum Calcium-Binding Protein, 55kD). Calcium-Binding Protein ERC-55. E6-Binding Protein. Reticulocalbin-2. ERC-55. TCBP49. Reticulocalbin 2, EF-Hand Calcium Binding Domain. RCN2	Prosite annotation	Canonical
Q96D15	Reticulocalbin-3	RCN3_2	Reticulocalbin 3. Reticulocalbin 3, EF-Hand Calcium Binding Domain. EF-Hand Calcium-Binding Protein RLP49. Reticulocalbin-3. RLP49. Reticulocabin. RCN3	Inferred	Canonical
Q96D15	Reticulocalbin-3	RCN3_4	Reticulocalbin 3. Reticulocalbin 3, EF-Hand Calcium Binding Domain. EF-Hand Calcium-Binding Protein RLP49. Reticulocalbin-3. RLP49. Reticulocabin. RCN3	Inferred	Canonical
Q96D15	Reticulocalbin-3	RCN3_5	Reticulocalbin 3. Reticulocalbin 3, EF-Hand Calcium Binding Domain. EF-Hand Calcium-Binding Protein RLP49. Reticulocalbin-3. RLP49. Reticulocabin. RCN3	Inferred	Canonical
Q96D15	Reticulocalbin-3	RCN3_6	Reticulocalbin 3. Reticulocalbin 3, EF-Hand Calcium Binding Domain. EF-Hand Calcium-Binding Protein RLP49. Reticulocalbin-3. RLP49. Reticulocabin. RCN3	Inferred	Canonical
P35243	Recoverin	RCVRN_3	Recoverin. Cancer-Associated Retinopathy Protein. RCV1. Cancer Associated Retinopathy Antigen. Protein CAR. RCVRN	X-ray crystallography, 2.2Å	Canonical
Q96D71	RalBP1-associated Eps domain-containing protein 1	REPS1_1	RALBP1 Associated Eps Domain Containing 1. RalBP1-Associated Eps Domain-Containing Protein 1. RalBP1-Interacting Protein 1. RALBP1. NBIA7. REPS1	Inferred, solution NMR	Canonical
Q8NFH8	RalBP1-associated Eps domain-containing protein 2	REPS2_1	RALBP1 Associated Eps Domain Containing 2. POB1. RalBP1-Associated Eps Domain-Containing Protein 2. Partner Of RalBP1. Partner Of Ral-Binding Protein 1. RALBP1-Interacting Protein 2. RalBP1-Interacting Protein 2. REPS2	Solution NMR	Canonical
Q8IXI2	Mitochondrial Rho GTPase 1	RHOT1_1	Ras Homolog Family Member T1. MIRO-1. Ras Homolog Gene Family, Member T1. Mitochondrial Rho (MIRO) GTPase 1. Mitochondrial Rho GTPase 1. ARHT1. MIRO1. Rac-GTP Binding Protein-Like Protein. Rac-GTP-Binding Protein-Like Protein. Ras Homolog Gene Family Member T1. EC 3.6.5.-. FLJ11040. EC 3.6.5. HMiro-1. RHOT1	X-ray crystallography, 2.52Å	Canonical
Q8IXI1	Mitochondrial Rho GTPase 2	RHOT2_2	Ras Homolog Family Member T2. MIRO-2. Ras Homolog Gene Family, Member T2. Mitochondrial Rho (MIRO) GTPase 2. Mitochondrial Rho GTPase 2. C16orf39. ARHT2. Chromosome 16 Open Reading Frame 39. Ras Homolog Gene Family Member T2. EC 3.6.5.- EC 3.6.5. HMiro-2. MIRO2. RHOT2. RASL	Prosite annotation	Canonical
Q6XPR3	Repetin	RPTN_2	Repetin. Intermediate Filament-Associated Protein. FLJ39117. RPTN	Prosite annotation	Canonical
P23297	Protein S100-A1	S100A1_2	S100 Calcium Binding Protein A1. S100 Calcium-Binding Protein A1. S-100 Protein Subunit Alpha. S-100 Protein Alpha Chain. Protein S100-A1. S100-Alpha. S100A. S100 Protein, Alpha Polypeptide. S100 Alpha. S100A1. S100	Solution NMR	Canonical
P31949	Protein S100-A11	S100A11_2	S100 Calcium Binding Protein A11. Calgizzarin. S100C. Metastatic Lymph Node Gene 70 Protein. Protein S100-A11. Protein S100-C. MLN 70. MLN70. S100 Calcium-Binding Protein A11 (Calgizzarin). Epididymis Secretory Protein Li 43. S100 Calcium-Binding Protein A11. HEL-S-43. S100A11	Solution NMR	Canonical
Q96FQ6	Protein S100-A16	S100A16_2	S100 Calcium Binding Protein A16. S100F. Aging-Associated Gene 13 Protein. Protein S100-A16. Protein S100-F. DT1P1A7. S100 Calcium-Binding Protein A16. Aging-Associated Protein 13. MGC17528. S100A16. AAG13	Solution NMR	Canonical
P29034	Protein S100-A2	S100A2_2	S100 Calcium Binding Protein A2. CAN19. S100 Calcium-Binding Protein A2. Protein S100-A2. S100L. Protein S-100L. S100A2	X-ray crystallography, 1.3Å	Canonical
P26447	Protein S100-A4	S100A4_2	S100 Calcium Binding Protein A4. S100 Calcium-Binding Protein A4 (Calcium Protein, Calvasculin, Metastasin, Murine Placental Homolog). Placental Calcium-Binding Protein. Fibroblast-Specific Protein-1. Calcium Placental Protein. Murine Placental Homolog. Protein S100-A4. Metastasin 1. Protein Mts1. Calvasculin. PEL98. 18A2. CAPL. FSP1. MTS1. P9KA. 42A. Leukemia Multidrug Resistance Associated Prot…	X-ray crystallography, 1.63å	Canonical
P33763	Protein S100-A5	S100A5_2	S100 Calcium Binding Protein A5. S100 Calcium-Binding Protein A5. Protein S100-A5. S100D. Protein S-100D. S100A5	X-ray crystallography, 2.6Å	Canonical
P06703	Protein S100-A6	S100A6_2	S100 Calcium Binding Protein A6. Calcyclin. PRA. Prolactin Receptor-Associated Protein. Growth Factor-Inducible Protein 2A9. Protein S100-A6. MLN 4. CABP. CACY. 2A9. S100 Calcium-Binding Protein A6 (Calcyclin). S100 Calcium-Binding Protein A6. S100A6. S10A6. 5B10	X-ray crystallography, 1.44Å	Canonical
P31151	Protein S100-A7	S100A7_2	S100 Calcium Binding Protein A7. Protein S100-A7. S100A7c. PSOR1. S100 Calcium-Binding Protein A7 (Psoriasin 1). S100 Calcium Binding Protein A7 (Psoriasin 1). S100 Calcium-Binding Protein A7. Psoriasin 1. Psoriasin. S100A7C. S100A7	X-ray crystallography, 2.05Å	Canonical
P05109	Protein S100-A8	S100A8_2	S100 Calcium Binding Protein A8. MRP8. P8. Migration Inhibitory Factor-Related Protein 8. Leukocyte L1 Complex Light Chain. Urinary Stone Protein Band A. Calprotectin L1L Subunit. Cystic Fibrosis Antigen. Protein S100-A8. Calgranulin A. 60B8AG. CAGA. CFAG. CGLA. S100 Calcium-Binding Protein A8 (Calgranulin A). S100 Calcium-Binding Protein A8. Calgranulin-A. S100A8. CP-10. MA387. MRP-8. L1Ag. MIF.…	X-ray crystallography, 1.9Å	Canonical
P06702	Protein S100-A9	S100A9_2	S100 Calcium Binding Protein A9. MRP14. P14. Migration Inhibitory Factor-Related Protein 14. Leukocyte L1 Complex Heavy Chain. Calprotectin L1H Subunit. Protein S100-A9. Calgranulin B. 60B8AG. MAC387. MRP-14. CAGB. CFAG. CGLB. LIAG. MIF. NIF. S100 Calcium-Binding Protein A9 (Calgranulin B). S100 Calcium-Binding Protein A9. Calgranulin-B. S100A9. L1AG	X-ray crystallography, 1.8Å	Canonical
P04271	Protein S100-B	S100B_2	S100 Calcium Binding Protein B. S-100 Protein Subunit Beta. Protein S100-B. S100beta. S100 Calcium Binding Protein, Beta (Neural). S100 Calcium-Binding Protein, Beta (Neural). S-100 Calcium-Binding Protein, Beta Chain. S100 Calcium-Binding Protein B. S-100 Protein Beta Chain. S100-B. S100B. S100. NEF	X-ray crystallography, 1.9Å	Canonical
Q8WXG8	Protein S100-Z	S100Z_2	S100 Calcium Binding Protein Z. S100 Calcium Binding Protein, Zeta. Protein S100-Z. S100-Zeta. Gm625. S100 Calcium-Binding Protein Z. S100Z	X-ray crystallography, 2.03Å	Canonical
O76038	Secretagogin	SCGN_3	Secretagogin, EF-Hand Calcium Binding Protein. SECRET. Secretagogin, DJ501N12.8, CALBL, SEGN, Calbindin-Like, Setagin, SCGN.	Inferred, X-ray crystallography, 2.37Å	Canonical
O76038	Secretagogin	SCGN_4	Secretagogin, EF-Hand Calcium Binding Protein. SECRET. Secretagogin, DJ501N12.8, CALBL, SEGN, Calbindin-Like, Setagin, SCGN.	Inferred, X-ray crystallography, 2.37Å	Canonical
O76038	Secretagogin	SCGN_5	Secretagogin, EF-Hand Calcium Binding Protein. SECRET. Secretagogin, DJ501N12.8, CALBL, SEGN, Calbindin-Like, Setagin, SCGN.	Inferred, X-ray crystallography, 2.37Å	Canonical
Q9BRK5	45 kDa calcium-binding protein	SDF4_1	Stromal Cell Derived Factor 4. Cab45. 45 KDa Calcium-Binding Protein. SDF-4. Stromal Cell-Derived Factor 4. Calcium Binding Protein. CAB45. SDF4	Prosite annotation	Canonical
Q9BRK5	45 kDa calcium-binding protein	SDF4_2	Stromal Cell Derived Factor 4. Cab45. 45 KDa Calcium-Binding Protein. SDF-4. Stromal Cell-Derived Factor 4. Calcium Binding Protein. CAB45. SDF4	Prosite annotation	Canonical
Q9BRK5	45 kDa calcium-binding protein	SDF4_4	Stromal Cell Derived Factor 4. Cab45. 45 KDa Calcium-Binding Protein. SDF-4. Stromal Cell-Derived Factor 4. Calcium Binding Protein. CAB45. SDF4	Prosite annotation	Canonical
Q9BRK5	45 kDa calcium-binding protein	SDF4_5	Stromal Cell Derived Factor 4. Cab45. 45 KDa Calcium-Binding Protein. SDF-4. Stromal Cell-Derived Factor 4. Calcium Binding Protein. CAB45. SDF4	Prosite annotation	Canonical
Q9BRK5	45 kDa calcium-binding protein	SDF4_6	Stromal Cell Derived Factor 4. Cab45. 45 KDa Calcium-Binding Protein. SDF-4. Stromal Cell-Derived Factor 4. Calcium Binding Protein. CAB45. SDF4	Prosite annotation	Canonical
Q9BV35	Calcium-binding mitochondrial carrier protein SCaMC-3	SLC25A23_1	Solute Carrier Family 25 Member 23. APC2. Solute Carrier Family 25 (Mitochondrial Carrier; Phosphate Carrier), Member 23. Mitochondrial Ca(2+)-Dependent Solute Carrier Protein 2. Calcium-Binding Mitochondrial Carrier Protein SCaMC-3. Small Calcium-Binding Mitochondrial Carrier Protein 3. Mitochondrial ATP-Mg/Pi Carrier Protein 2. MCSC2. Mitochondrial Ca2+-Dependent Solute Carrier Protein 2. Short…	Prosite annotation	Canonical
Q9BV35	Calcium-binding mitochondrial carrier protein SCaMC-3	SLC25A23_2	Solute Carrier Family 25 Member 23. APC2. Solute Carrier Family 25 (Mitochondrial Carrier; Phosphate Carrier), Member 23. Mitochondrial Ca(2+)-Dependent Solute Carrier Protein 2. Calcium-Binding Mitochondrial Carrier Protein SCaMC-3. Small Calcium-Binding Mitochondrial Carrier Protein 3. Mitochondrial ATP-Mg/Pi Carrier Protein 2. MCSC2. Mitochondrial Ca2+-Dependent Solute Carrier Protein 2. Short…	Prosite annotation	Canonical
Q6NUK1	Calcium-binding mitochondrial carrier protein SCaMC-1	SLC25A24_1	Solute Carrier Family 25 Member 24. APC1. Solute Carrier Family 25 (Mitochondrial Carrier; Phosphate Carrier), Member 24. Mitochondrial Ca(2+)-Dependent Solute Carrier Protein 1. Calcium-Binding Mitochondrial Carrier Protein SCaMC-1. Small Calcium-Binding Mitochondrial Carrier Protein 1. Mitochondrial ATP-Mg/Pi Carrier Protein 1. SCAMC1. Short Calcium-Binding Mitochondrial Carrier 1. Calcium-Bind…	X-ray crystallography, 2.1Å	Canonical
Q6NUK1	Calcium-binding mitochondrial carrier protein SCaMC-1	SLC25A24_3	Solute Carrier Family 25 Member 24. APC1. Solute Carrier Family 25 (Mitochondrial Carrier; Phosphate Carrier), Member 24. Mitochondrial Ca(2+)-Dependent Solute Carrier Protein 1. Calcium-Binding Mitochondrial Carrier Protein SCaMC-1. Small Calcium-Binding Mitochondrial Carrier Protein 1. Mitochondrial ATP-Mg/Pi Carrier Protein 1. SCAMC1. Short Calcium-Binding Mitochondrial Carrier 1. Calcium-Bind…	X-ray crystallography, 2.1Å	Canonical
Q9H4F8	SPARC-related modular calcium-binding protein 1	SMOC1_1	SPARC Related Modular Calcium Binding 1. SPARC-Related Modular Calcium-Binding Protein 1. Secreted Modular Calcium-Binding Protein 1. SMOC-1. SMOC1. OAS	Sequence analysis	Canonical
Q9H4F8	SPARC-related modular calcium-binding protein 1	SMOC1_2	SPARC Related Modular Calcium Binding 1. SPARC-Related Modular Calcium-Binding Protein 1. Secreted Modular Calcium-Binding Protein 1. SMOC-1. SMOC1. OAS	Sequence analysis	Canonical
Q9H3U7	SPARC-related modular calcium-binding protein 2	SMOC2_1	SPARC Related Modular Calcium Binding 2. SMAP2. SPARC-Related Modular Calcium-Binding Protein 2. Secreted Modular Calcium-Binding Protein 2. SMAP-2. SMOC-2. Thyroglobulin Type-1 Repeat Containing Protein. Smooth Muscle Associated Protein 2. Smooth Muscle-Associated Protein 2. BA270C4A.1. DJ421D16.1. BA37D8.1. MSTP117. MSTP140. MST117. DTDP1. SMOC2	Prosite annotation	Canonical
Q9H3U7	SPARC-related modular calcium-binding protein 2	SMOC2_2	SPARC Related Modular Calcium Binding 2. SMAP2. SPARC-Related Modular Calcium-Binding Protein 2. Secreted Modular Calcium-Binding Protein 2. SMAP-2. SMOC-2. Thyroglobulin Type-1 Repeat Containing Protein. Smooth Muscle Associated Protein 2. Smooth Muscle-Associated Protein 2. BA270C4A.1. DJ421D16.1. BA37D8.1. MSTP117. MSTP140. MST117. DTDP1. SMOC2	Prosite annotation	Canonical
P09486	Osteonectin	SPARC_1	Secreted Protein Acidic And Cysteine Rich. BM-40. Secreted Protein Acidic And Rich In Cysteine. Basement-Membrane Protein 40. Osteonectin. SPARC. ONT. ON. Secreted Protein, Acidic, Cysteine-Rich (Osteonectin). Cysteine-Rich Protein. OI17	X-ray crystallography, 2.0Å	Canonical
Q14515	SPARC-like protein 1 (hevin)	SPARCL1_1	SPARC Like 1. High Endothelial Venule Protein. SPARC-Like Protein 1. MAST 9. Hevin. MAST9. Proliferation-Inducing Protein 33. SPARC-Like 1 (Mast9, Hevin). SPARC-Like 1 (Hevin). SPARCL1. PIG33. SC1.	Inferred	Canonical
Q7Z572	Spermatogenesis-associated protein 21	SPATA21_1	Spermatogenesis Associated 21. Spermatogenesis-Associated Protein 21. Spergen-2. Spergen2. SPATA21	Prosite annotation	Canonical
Q13813	SPTAN1	SPTAN1_1	Spectrin Alpha, Non-Erythrocytic 1. Spectrin Alpha Chain, Non-Erythrocytic 1. Spectrin, Non-Erythroid Alpha Subunit. Fodrin Alpha Chain. Alpha-II Spectrin. Alpha-Fodrin. SPTA2. NEAS. Epididymis Secretory Sperm Binding Protein. Spectrin, Non-Erythroid Alpha Chain. SPTAN1. EIEE5. DEE5	Prosite annotation	Canonical
Q13813	SPTAN1	SPTAN1_2	Spectrin Alpha, Non-Erythrocytic 1. Spectrin Alpha Chain, Non-Erythrocytic 1. Spectrin, Non-Erythroid Alpha Subunit. Fodrin Alpha Chain. Alpha-II Spectrin. Alpha-Fodrin. SPTA2. NEAS. Epididymis Secretory Sperm Binding Protein. Spectrin, Non-Erythroid Alpha Chain. SPTAN1. EIEE5. DEE5	Prosite annotation	Canonical
P30626	Sorcin	SRI_3	Sorcin. 22 KDa Protein. CP-22. CP22. V19. Calcium Binding Protein Amplified In Mutlidrug-Resistant Cells. H_RG167B05.1. SCN. SRI	X-ray crystallography, 1.65Å	Canonical
Q07283	Trichohyalin	TCHH_2	Trichohyalin. TRHY. THH. THL. UHS3. TCHH	Prosite annotation	Canonical
Q96BS2	Calcineurin B homologous protein 3	TESC_1	Tescalcin. CHP3. TSC. Calcineurin-Like EF Hand Protein 3. Calcineurin B Homologous Protein 3. FLJ20607. TESC	Prosite annotation	Canonical
P63316	Troponin C, slow skeletal and cardiac muscles	TNNC1_2	Troponin C1, Slow Skeletal And Cardiac Type. Troponin C, Slow Skeletal And Cardiac Muscles. Troponin C Type 1 (Slow). TN-C. TNNC. Slow Twitch Skeletal/Cardiac Muscle Troponin C. Cardiac Troponin C. CMD1Z. CMH13. TNNC1. TNC	X-ray crystallography, 2.61Å	Canonical
P63316	Troponin C, slow skeletal and cardiac muscles	TNNC1_3	Troponin C1, Slow Skeletal And Cardiac Type. Troponin C, Slow Skeletal And Cardiac Muscles. Troponin C Type 1 (Slow). TN-C. TNNC. Slow Twitch Skeletal/Cardiac Muscle Troponin C. Cardiac Troponin C. CMD1Z. CMH13. TNNC1. TNC	X-ray crystallography, 2.61Å	Canonical
P02585	Troponin C, skeletal muscle	TNNC2_1	Troponin C2, Fast Skeletal Type. Troponin C, Skeletal Muscle. Troponin C Type 2 (Fast). CFAP85. FAP85. TNNC2	Inferred	Canonical
P02585	Troponin C, skeletal muscle	TNNC2_2	Troponin C2, Fast Skeletal Type. Troponin C, Skeletal Muscle. Troponin C Type 2 (Fast). CFAP85. FAP85. TNNC2	Inferred	Canonical
P02585	Troponin C, skeletal muscle	TNNC2_3	Troponin C2, Fast Skeletal Type. Troponin C, Skeletal Muscle. Troponin C Type 2 (Fast). CFAP85. FAP85. TNNC2	Inferred	Canonical
Q8NFA0	Ubiquitin carboxyl-terminal hydrolase 32	USP32_2	Ubiquitin Specific Peptidase 32. USP10. Ubiquitin-Specific-Processing Protease 32. Ubiquitin Carboxyl-Terminal Hydrolase 32. Renal Carcinoma Antigen NY-REN-60. Ubiquitin Specific Protease 32. Deubiquitinating Enzyme 32. Ubiquitin Thioesterase 32. NY-REN-60. Ubiquitin Thiolesterase 32. EC 3.4.19.12. EC 3.1.2.15. USP32	Prosite annotation	Canonical
Q8NFA0	Ubiquitin carboxyl-terminal hydrolase 32	USP32_3	Ubiquitin Specific Peptidase 32. USP10. Ubiquitin-Specific-Processing Protease 32. Ubiquitin Carboxyl-Terminal Hydrolase 32. Renal Carcinoma Antigen NY-REN-60. Ubiquitin Specific Protease 32. Deubiquitinating Enzyme 32. Ubiquitin Thioesterase 32. NY-REN-60. Ubiquitin Thiolesterase 32. EC 3.4.19.12. EC 3.1.2.15. USP32	Prosite annotation	Canonical
P62760	Visinin-like protein 1	VSNL1_2	Visinin Like 1. Hippocalcin-Like Protein 3. VILIP. HLP3. Visinin-Like Protein 1. HUVISL1. VILIP-1. HPCAL3. VLP-1. VSNL1. VISL1	Prosite annotation	Canonical
P62760	Visinin-like protein 1	VSNL1_3	Visinin Like 1. Hippocalcin-Like Protein 3. VILIP. HLP3. Visinin-Like Protein 1. HUVISL1. VILIP-1. HPCAL3. VLP-1. VSNL1. VISL1	Prosite annotation	Canonical
P62760	Visinin-like protein 1	VSNL1_4	Visinin Like 1. Hippocalcin-Like Protein 3. VILIP. HLP3. Visinin-Like Protein 1. HUVISL1. VILIP-1. HPCAL3. VLP-1. VSNL1. VISL1	Prosite annotation	Canonical
O14950	Myosin regulatory light chain 12B	MYL12B_1	MRLC2. Myosin Regulatory Light Chain 20 KDa. Myosin, Light Chain 12B, Regulatory. Myosin Regulatory Light Chain MRLC2. Myosin Regulatory Light Chain 12B. Myosin Regulatory Light Chain 2. SHUJUN-1. MLC-2A. MLC-2. MLC20. Myosin Regulatory Light Chain 2-B, Smooth Muscle Isoform. MYLC2B. MLC-B	Prosite annotation	Canonical
Q86SG5	Protein S100-A7A	S100A7A_2	S100A7L1. S100A7f. S100A15. S100 Calcium-Binding Protein A7-Like 1. S100 Calcium-Binding Protein A15. Protein S100-A7A. Koebnerisin. S100 Calcium Binding Protein A7-Like 1. S100 Calcium Binding Protein A15. S100 Calcium-Binding Protein A7A. NICE-2. NICE2	X-ray crystallography, 1.7Å	Canonical
P80511	Protein S100-A12	S100A12_2	S100 Calcium Binding Protein A12. Extracellular Newly Identified RAGE-Binding Protein. Migration Inhibitory Factor-Related Protein 6. Calcium-Binding Protein In Amniotic Fluid 1. Neutrophil S100 Protein. CAAF1. CAGC. CGRP. P6. Protein S100-A12. Calgranulin C. EN-RAGE. ENRAGE. MRP-6. MRP6. S100 Calcium-Binding Protein A12 (Calgranulin C). S100 Calcium-Binding Protein A12. Calgranulin-C. Calcitermi…	X-ray crystallography, 2.19Å	Canonical
P25815	Protein S100-P	S100P_2	S100 Calcium Binding Protein P. Migration-Inducing Gene 9 Protein. S100 Calcium-Binding Protein P. Protein S100-P. Protein S100-E. MIG9. S100P. S100E	X-ray crystallography, 2.0Å	Canonical
Q15293	Reticulocalbin-1	RCN1_2	Reticulocalbin 1. Reticulocalbin 1, EF-Hand Calcium Binding Domain. Proliferation-Inducing Gene 20. Reticulocalbin-1. PIG20. RCN. Epididymis Secretory Protein Li 84. HEL-S-84. FLJ37041. RCAL. RCN1. Rcal	Prosite annotation	Canonical
Q9NZU7	Calcium-binding protein 1	CABP1_4	Calcium Binding Protein 1,Caldendrin, Calcium-Binding Protein 1, Calbrain, Calcium Binding Protein 5, CALBRAIN, HCALB_BR, CABP1	Solution NMR	Canonical
Q9NPB3	Calcium-binding protein 2	CABP2_4	Calcium Binding Protein 2, Calcium-Binding Protein 2, Deafness, Autosomal Recessive 93, DFNB93, CABP2, CaBP2	Calcium binding inferred through experiment	Canonical
P57796	Calcium-binding protein 4	CABP4_4	Calcium Binding Protein 4, Calcium-Binding Protein 4, CSNB2B, CABP4, CaBP4, CRSD	Calcium binding inferred through experiment	Canonical
Q9NP86	Calcium-binding protein 5	CABP5_4	Calcium Binding Protein 5, Calcium-Binding Protein 5, CABP3, Calcium Binding Protein 3, Calcium-Binding protein 3, CABP5, CaBP3, CaBP5	Calcium binding inferred through experiment	Canonical
P0DP23	Calmodulin-1	CALM1_4	Calmodulin 1, Calmodulin 1 (Phosphorylase Kinase, Delta), Phosphorylase Kinase Subunit Delta, Prepro-Calmodulin 1, Calmodulin-1, DD132, CAMI, PHKD, Phosphorylase Kinase, Delta Subunit	X-ray crystallography, 1.7Å	Canonical
P27482	Calmodulin-like protein 3	CALML3_4	Calmodulin Like 3, CLP, Calmodulin-Related Protein NB-1, Calmodulin-Like Protein 3, CaM-Like Protein, Calmodulin-Like 3, CALML3	X-ray crystallography, 1.5Å	Canonical
Q9NZT1	Calmodulin-like protein 5	CALML5_2	Calmodulin Like 5, Calmodulin-Like Skin Protein, CLSP, Calmodulin-Like Protein 5, Calmodulin-Like 5, CALML5	Inferred	Canonical
Q9NZT1	Calmodulin-like protein 5	CALML5_4	Calmodulin Like 5, Calmodulin-Like Skin Protein, CLSP, Calmodulin-Like Protein 5, Calmodulin-Like 5, CALML5	Solution NMR,	Canonical
P07384	Calpain-1 catalytic subunit	CAPN1_2	Calpain 1, CANPL1, MuCANP, Cell Proliferation-Inducing Gene 30 Protein, Calcium-Activated Neutral Proteinase 1, Calpain 1, (Mu/I) Large Subunit, Calpain-1 Catalytic Subunit, Calpain-1 Large Subunit, Micromolar-Calpain, Calpain Mu-Type, EC 3.4.22.52, CANP 1, CANP, MuCL, Cell Proliferation-Inducing Protein 30, Calpain, Large Polypeptide L1, EC 3.4.22, CANP1, SPG76, CAPN1	Prosite annotation	Canonical
Q9UMQ6	Calpain-11	CAPN11_1	Calpain 11, Calcium-Activated Neutral Proteinase 11, Calpain-11, CANP 11, EC 3.4.22.54, EC 3.4.22.52, EC 3.4.22.-,Calpain11, EC 3.4.22, CAPN11	Prosite annotation	Canonical
P17655	Calpain-2 catalytic subunit	CAPN2_1	Calpain 2, CANPL2, Calcium-Activated Neutral Proteinase 2, Calpain 2, (M/II) Large Subunit, Calpain-2 Catalytic Subunit, Millimolar-Calpain, Calpain M-Type, EC 3.4.22.53, M-Calpain, CANPml, CANP 2, MCANP, Calpain 2, Large [Catalytic] Subunit, Calpain, Large Polypeptide L2, Calpain Large Polypeptide L2, Calpain 2, Large Subunit, Calpain-2 Large Subunit, EC 3.4.22, CANP2	X-ray crystallography, 2.5Å	Canonical
P20807	Calpain-3	CAPN3_2	Calpain 3, CANP3, NCL-1, New Calpain 1, EC 3.4.22.54, Calpain-3, CANPL3, P94, Muscle-Specific Calcium-Activated Neutral Protease 3 Large Subunit, Muscle-Specific Calcium-Activated Neutral Protease 3, Calpain P94, Large [Catalytic] Subunit, Calcium-Activated Neutral Proteinase 3, Calpain, Large Polypeptide L3, Calpain P94, Calpain L3, EC 3.4.22, LGMD2A, LGMDD4, LGMDR1, CANP 3, LGMD2, CAPN3, NCL1	X-ray crystallography, 2.45Å	Canonical
O14815	Calpain-9	CAPN9_2	Calpain 9, NCL-4, Digestive Tract-Specific Calpain, Novel Calpain Large Subunit-4, New Calpain 4, Calpain-9, GC36, Calpain 9 (NCL-4), Protein CG36, EC 3.4.22.54, EC 3.4.22.-, EC 3.4.22, CAPN9, NCL4	Prosite annotation	Canonical
P04632	Calpain small subunit 1	CAPNS1_2	Calpain Small Subunit 1, CDPS, Calcium-Activated Neutral Proteinase Small Subunit, Calcium-Dependent Protease Small Subunit 1, Calpain Regulatory Subunit, CANP Small Subunit, CANPS, CAPN4, CANP, CSS1, Epididymis Secretory Sperm Binding Protein, Calcium-Dependent Protease, Small Subunit, Calcium-Dependent Protease Small Subunit, Calpain 4, Small Subunit (30K), Calpain, Small Polypeptide, CALPAIN4,…	X-ray crystallography, 2.5Å	Canonical
O15182	Centrin-3	CETN3_4	Centrin 3, CEN3, EF-Hand Superfamily Member, CDC31 Yeast Homolog, Centrin-3, Centrin, EF-Hand Protein, 3 (CDC31 Homolog, Yeast), Centrin, EF-Hand Protein, 3 (CDC31 Yeast Homolog), Centrin, EF-Hand Protein, 3, CDC31, CETN3	Prosite annotation	Canonical
A0PJX0	Calcium and integrin-binding family member 4	CIB4_3	Calcium And Integrin Binding Family Member 4, Calcium And Integrin-Binding Family Member 4, KIP4, CIB4	Calcium binding inferred through experiment	Canonical
Q9UBC2	Epidermal growth factor receptor substrate 15-like 1	EPS15L1_1	Epidermal Growth Factor Receptor Pathway Substrate 15 Like 1, Epidermal Growth Factor Receptor Substrate 15-Like 1, Eps15-Related Protein, EPS15R, Eps15R, Epidermal Growth Factor Receptor Pathway Substrate 15-Like 1, Epidermal Growth Factor Receptor Substrate EPS15R, EPS15L1	Prosite annotation	Canonical
Q9NWM8	Peptidyl-prolyl cis-trans isomerase FKBP14	FKBP14_2	FKBP Prolyl Isomerase 14, FKBP22, Peptidyl-Prolyl Cis-Trans Isomerase FKBP14, FK506 Binding Protein 14, 22 KDa, 22 KDa FK506-Binding Protein, FK506-Binding Protein 14, PPIase FKBP14, 22 KDa FKBP, Rotamase	X-ray crystallography, 1.9Å	Canonical
Q9Y680	Peptidyl-prolyl cis-trans isomerase FKBP7	FKBP7_2	FKBP Prolyl Isomerase 7, FKBP23, Peptidyl-Prolyl Cis-Trans Isomerase FKBP7, 23 KDa FK506-Binding Protein, FK506-Binding Protein 7, FK506 Binding Protein 7, PPIase FKBP7	Prosite annotation	Canonical
Q8NI22	Multiple coagulation factor deficiency protein 2	MCFD2_2	Multiple Coagulation Factor Deficiency 2, ER Cargo Receptor Complex Subunit, SDNSF, Neural Stem Cell-Derived Neuronal Survival Protein, Multiple Coagulation Factor Deficiency Protein 2, LMAN1IP, F5F8D, F5F8D2, MCFD2	Inferred	Canonical
P0CE72	Oncomodulin-1	OCM_2	Oncomodulin, OCM1, Beta Parvalbumin, Parvalbumin Beta, Oncomodulin-1, OM, Oncomodulin 1, HCG18255, ONCM, OCMN, OCM	Solution NMR	Canonical
P63098	Calcineurin subunit B type 1	PPP3R1_1	Protein Phosphatase 3 Regulatory Subunit B, Alpha. CNB. Protein Phosphatase 2B Regulatory Subunit B Alpha. Protein Phosphatase 2B Regulatory Subunit 1. Calcineurin B, Type I (19kDa). Calcineurin Subunit B Type 1. CALNB1. CNB1. Protein Phosphatase 3 (Formerly 2B), Regulatory Subunit B (19kD), Alpha Isoform (Calcineurin B, Type I). Protein Phosphatase 3 (Formerly 2B), Regulatory Subunit B, 19kDa, A…	X-ray crystallography, 1.9Å	Canonical
Q96LZ3	Calcineurin subunit B type 2	PPP3R2_1	Protein Phosphatase 3 Regulatory Subunit B, Beta. Protein Phosphatase 2B Regulatory Subunit 2. PPP3RL. Calcineurin B, Type II (19kDa). Calcineurin Subunit B Type 2. Calcineurin B-Like Protein. Calcineurin BII. CNBII. CBLP. Protein Phosphatase 3 (Formerly 2B), Regulatory Subunit B (19kD), Beta Isoform (Calcineurin B, Type II). Protein Phosphatase 3 (Formerly 2B), Regulatory Subunit B, 19kDa, Beta …	Inferred	Canonical
P20472	Parvalbumin alpha	PVALB_2	Parvalbumin. Parvalbumin Alpha. D22S749. PVALB	Solution NMR	Canonical
Q8IZ41	Ras and EF-hand domain-containing protein	RASEF_1	RAS And EF-Hand Domain Containing. Ras And EF-Hand Domain-Containing Protein. Ras-Related Protein Rab-45. RAB45. RAB45, Member RAS Oncogene Family. FLJ31614. RASEF	X-ray crystallography, 2.3Å	Canonical
P29377	Protein S100-G	S100G_2	S100 Calcium Binding Protein G. CABP9K. Calbindin 3, (Vitamin D-Dependent Calcium-Binding Protein). Vitamin D-Dependent Calcium-Binding Protein, Intestinal. Protein S100-G. Calbindin-D9k. CABP1. CALB3. CABP. S100 Calcium-Binding Protein G. Calbindin-D9K. Calbindin D9K. S100G. S100D	Inferred by similarity from experimental evidence in Bos taurus (X-ray crystallography, 1.76Å	Canonical
O76038	Secretagogin	SCGN_6	Secretagogin, EF-Hand Calcium Binding Protein. SECRET. Secretagogin, DJ501N12.8, CALBL, SEGN, Calbindin-Like, Setagin, SCGN.	Inferred, X-ray crystallography, 2.37Å	Canonical
Q6NUK1	Calcium-binding mitochondrial carrier protein SCaMC-1	SLC25A24_2	Solute Carrier Family 25 Member 24. APC1. Solute Carrier Family 25 (Mitochondrial Carrier; Phosphate Carrier), Member 24. Mitochondrial Ca(2+)-Dependent Solute Carrier Protein 1. Calcium-Binding Mitochondrial Carrier Protein SCaMC-1. Small Calcium-Binding Mitochondrial Carrier Protein 1. Mitochondrial ATP-Mg/Pi Carrier Protein 1. SCAMC1. Short Calcium-Binding Mitochondrial Carrier 1. Calcium-Bind…	X-ray crystallography, 2.1Å	Canonical
P30626	Sorcin	SRI_2	Sorcin. 22 KDa Protein. CP-22. CP22. V19. Calcium Binding Protein Amplified In Mutlidrug-Resistant Cells. H_RG167B05.1. SCN. SRI	X-ray crystallography, 1.65Å	Canonical
P63316	Troponin C, slow skeletal and cardiac muscles	TNNC1_4	Troponin C1, Slow Skeletal And Cardiac Type. Troponin C, Slow Skeletal And Cardiac Muscles. Troponin C Type 1 (Slow). TN-C. TNNC. Slow Twitch Skeletal/Cardiac Muscle Troponin C. Cardiac Troponin C. CMD1Z. CMH13. TNNC1. TNC	X-ray crystallography, 2.61Å	Canonical
P02585	Troponin C, skeletal muscle	TNNC2_4	Troponin C2, Fast Skeletal Type. Troponin C, Skeletal Muscle. Troponin C Type 2 (Fast). CFAP85. FAP85. TNNC2	Inferred	Canonical
P20807	Calpain-3	CAPN3_3	Calpain 3. CANP3. NCL-1. New Calpain 1. EC 3.4.22.54. Calpain-3. CANPL3. P94. Muscle-Specific Calcium-Activated Neutral Protease 3 Large Subunit. Muscle-Specific Calcium-Activated Neutral Protease 3. Calpain P94, Large [Catalytic] Subunit. Calcium-Activated Neutral Proteinase 3. Calpain, Large Polypeptide L3. Calpain P94. Calpain L3. EC 3.4.22. LGMD2A. LGMDD4. LGMDR1. CANP 3. LGMD2. CAPN3. NCL1	Prosite annotation	Canonical
Q8N475	Follistatin-related protein 5	FSTL5_1	Follistatin Like 5. Follistatin-Related Protein 5. Follistatin-Like Protein 5. KIAA1263. Follistatin-Like 5. DKFZp566D234. FSTL5	Prosite annotation	Canonical
Q9NZM3	Intersectin-2	ITSN2_1	Intersectin 2. SH3P18. SWAP. SH3P18-Like WASP-Associated Protein. SH3 Domain-Containing Protein 1B. Intersectin-2. KIAA1256. PRO2015. SH3D1B. SWA. SH3P18-Like WASP Associated Protein. SH3 Domain Protein 1B. ITSN2	Prosite annotation	Canonical
O95202	Mitochondrial proton/calcium exchanger protein	LETM1_1	Leucine Zipper And EF-Hand Containing Transmembrane Protein 1. Mitochondrial Proton/Calcium Exchanger Protein. SLC55A1. LETM1 And EF-Hand Domain-Containing Protein 1, Mitochondrial. Leucine Zipper-EF-Hand Containing Transmembrane Protein 1. Leucine Zipper-EF-Hand-Containing Transmembrane Protein 1. Mdm38 Homolog (Yeast). Mdm38 Homolog. LETM1	Prosite annotation	Canonical
P14314	Glucosidase 2 subunit beta	PRKCSH_1	Protein Kinase C Substrate 80K-H. Glucosidase 2 Subunit Beta. Protein Kinase C Substrate 60.1 KDa Protein Heavy Chain. Advanced Glycation End-Product Receptor 2. Glucosidase II Subunit Beta. Hepatocystin. VASAP-60. G19P1. PKCSH. GIIB	Prosite annotation	Canonical
Q96PH1	NADPH oxidase 5	NOX5_3	NOX5A, NOX5B, EC1.6.3.-	X-ray crystallography, 2.23Å	Canonical

## Sheet: Noncanonical EF-hands
Uniprot ID	CBPs with noncanonical EF-hands	Gene symbol_EF-hand number	Alternative names	Evidence for Ca2+ binding	Prosite EF-hand annotation
Q08043	Alpha-actinin-3	ACTN3_1	Actinin alpha 3, ACTN3D	Inferred	Non-canonical
Q08043	Alpha-actinin-3	ACTN3_2	Actinin alpha 3, ACTN3D	Inferred	Not detected
O43707	Alpha-actinin-4	ACTN4_2	Focal segmental glomerulosclerosis 1, FSGS1, FSGS	Inferred	Non-canonical
Q00975	Voltage-dependent N-type calcium channel subunit alpha-1B	CACNA1B_1	Calcium Voltage-Gated Channel Subunit Alpha1 B. Calcium Channel, Voltage-Dependent, N Type, Alpha 1B Subunit. Voltage-Dependent N-Type Calcium Channel Subunit Alpha-1B. Voltage-Gated Calcium Channel Subunit Alpha Cav2.2. Brain Calcium Channel III. CACNL1A5. Cav2.2. CACNN. BIII. Calcium Channel, Voltage-Dependent, L Type, Alpha 1B Subunit. Calcium Channel, L Type, Alpha-1 Polypeptide Isoform 5. Vo…	Inferred	Non-canonical
Q15878	Voltage-dependent R-type calcium channel subunit alpha-1E	CACNA1E_1	Calcium Voltage-Gated Channel Subunit Alpha1 E. CACH6. BII. Voltage-Dependent R-Type Calcium Channel Subunit Alpha-1E. Brain Calcium Channel II. CACNL1A6. Cav2.3. Calcium Channel, Voltage-Dependent, R Type, Alpha 1E Subunit. Calcium Channel, L Type, Alpha-1 Polypeptide, Isoform 6. Calcium Voltage-Gated Channel Subunit Alpha1 Subunit E. Voltage-Dependent Calcium Channel Alpha 1E Subunit. Voltage-G…	Inferred	Non-canonical
O43852	Calumenin	CALU_3	Calumenin. IEF SSP 9302. Multiple EF-Hand Protein. Crocalbin-Like Protein. Crocalbin. CALU	Inferred	Non-canonical
O43852	Calumenin	CALU_5	Calumenin. IEF SSP 9302. Multiple EF-Hand Protein. Crocalbin-Like Protein. Crocalbin. CALU	Inferred	Not detected
Q96L46	Calpain small subunit 2	CAPNS2_2	Calpain Small Subunit 2. Calcium-Dependent Protease Small Subunit 2. CSS2. MGC12536. MGC14804. CAPNS2	Inferred	Non-canonical
Q9BXY5	Calcyphosin-2	CAPS2_1	Calcyphosine 2. Calcyphosphine 2. Calcyphosin-2. Calcyphosine-2. UG0636c06. CAPS2	Inferred	Non-canonical
Q9BXY5	Calcyphosin-2	CAPS2_2	Calcyphosine 2. Calcyphosphine 2. Calcyphosin-2. Calcyphosine-2. UG0636c06. CAPS2	Inferred	Non-canonical
Q9BXY5	Calcyphosin-2	CAPS2_3	Calcyphosine 2. Calcyphosphine 2. Calcyphosin-2. Calcyphosine-2. UG0636c06. CAPS2	Inferred	Not detected
O15182	Centrin-3	CETN3_1	Centrin 3. CEN3. EF-Hand Superfamily Member. CDC31 Yeast Homolog. Centrin-3. Centrin, EF-Hand Protein, 3 (CDC31 Homolog, Yeast). Centrin, EF-Hand Protein, 3 (CDC31 Yeast Homolog). Centrin, EF-Hand Protein, 3. CDC31. CETN3	Inferred	Non-canonical
Q99653	Calcineurin B homologous protein 1	CHP1_3	Calcineurin Like EF-Hand Protein 1. CHP. EF-Hand Calcium-Binding Domain-Containing Protein P22. Calcineurin B Homologous Protein 1. Calcineurin Homologous Protein. Calcium-Binding Protein CHP. Calcium-Binding Protein P22. Calcineurin B-Like Protein. SLC9A1BP. Sid470p. P22. P24. Calcium Binding Protein P22. SLC9A1 Binding Protein. Calcineurin B Homolog. SPAX9. CHP1	Solution NMR	Non-canonical
Q99653	Calcineurin B homologous protein 1	CHP1_4	Calcineurin Like EF-Hand Protein 1. CHP. EF-Hand Calcium-Binding Domain-Containing Protein P22. Calcineurin B Homologous Protein 1. Calcineurin Homologous Protein. Calcium-Binding Protein CHP. Calcium-Binding Protein P22. Calcineurin B-Like Protein. SLC9A1BP. Sid470p. P22. P24. Calcium Binding Protein P22. SLC9A1 Binding Protein. Calcineurin B Homolog. SPAX9. CHP1	Solution NMR	Non-canonical
Q6NXP0	EF-hand calcium-binding domain-containing protein 12	EFCAB12_1	EF-Hand Calcium Binding Domain 12. EF-Hand Calcium-Binding Domain-Containing Protein 12. C3orf25. EF-Hand Domain-Containing Protein C3orf25. Chromosome 3 Open Reading Frame 25. EFCAB12	Inferred	Non-canonical
A8MZ26	EF-hand calcium-binding domain-containing protein 9	EFCAB9_3	EF-Hand Calcium Binding Domain 9. EF-Hand Calcium-Binding Domain-Containing Protein 9. EFCAB9	Inferred through activity	Non-canonical
Q9BUP0	EF-hand domain-containing protein D1	EFHD1_1	EF-Hand Domain Family Member D1. Swiprosin-2. EF-Hand Domain-Containing Protein D1. EF-Hand Domain-Containing Protein 1. SWS2. EF Hand Domain Containing 1. FLJ13612. MSTP133. MST133. PP3051. EFHD1	Inferred	Non-canonical
Q9BUP0	EF-hand domain-containing protein D1	EFHD1_2	EF-Hand Domain Family Member D1. Swiprosin-2. EF-Hand Domain-Containing Protein D1. EF-Hand Domain-Containing Protein 1. SWS2. EF Hand Domain Containing 1. FLJ13612. MSTP133. MST133. PP3051. EFHD1	Inferred	Non-canonical
Q96AY3	Peptidyl-prolyl cis-trans isomerase FKBP10	FKBP10_1	FKBP Prolyl Isomerase 10. FKBP65. Peptidyl-Prolyl Cis-Trans Isomerase FKBP10. FK506 Binding Protein 10, 65 KDa. 65 KDa FK506-Binding Protein. FK506-Binding Protein 10. Immunophilin FKBP65. PPIase FKBP10. 65 KDa FKBP. EC 5.2.1.8. Rotamase. HFKBP65	Inferred	Non-canonical
Q9NWM8	Peptidyl-prolyl cis-trans isomerase FKBP14	FKBP14_1	FKBP Prolyl Isomerase 14. FKBP22. Peptidyl-Prolyl Cis-Trans Isomerase FKBP14. FK506 Binding Protein 14, 22 KDa. 22 KDa FK506-Binding Protein. FK506-Binding Protein 14. PPIase FKBP14. 22 KDa FKBP. Rotamase	X-ray crystallography, 1.9Å	Non-canonical
Q86XE3	Calcium uptake protein 3, mitochondrial	MICU3_1	Mitochondrial Calcium Uptake Family Member 3. EF-Hand Domain-Containing Family Member A2. Calcium Uptake Protein 3, Mitochondrial. EF-Hand Domain Family, Member A2. EF Hand Domain Family A2. EFHA2. Mitochondrial Calcium Uptake Family, Member 3. Mitochondrial Uptake Family, Member 3. DKFZp313A0139. MICU3	X-ray crystallography, 2.8Å	Non-canonical
Q8N3E9	1-phosphatidylinositol 4,5-bisphosphate phosphodiesterase delta-3	PLCD3_1	Phospholipase C Delta 3. 1-Phosphatidylinositol 4,5-Bisphosphate Phosphodiesterase Delta-3. Phosphoinositide Phospholipase C-Delta-3. PLC-Delta-3. EC 3.1.4.11. 1-Phosphatidylinositol-4,5-Bisphosphate Phosphodiesterase Delta-3. Phospholipase C, Delta 3. Phospholipase C-Delta-3. PLC Delta3. KIAA1964. PLCD3	Inferred	Not detected
A0A1B0GWK0	Parvalbumin-like EF-hand-containing protein	PVALEF_2	Parvalbumin Like EF-Hand Containing. Parvalbumin-Like EF-Hand-Containing Protein. AATK Antisense RNA 1 (Non-Protein Coding). AATK Antisense RNA 1. AATK-AS1. PVALEF	Inferred	Non-canonical
O75154	Rab11 family-interacting protein 3	RAB11FIP3_1	RAB11 Family Interacting Protein 3. Arfophilin-1. Rab11-FIP3. Eferin. RAB11 Family Interacting Protein 3 (Class II). EF Hands-Containing Rab-Interacting Protein. Rab11 Family-Interacting Protein 3. MU-MB-17.148. FIP3-Rab11. KIAA0665. Cytoplasmic Adaptor For RAR And TR. RAB11FIP3. CART1. ARFO1	Inferred	Non-canonical
O75154	Rab11 family-interacting protein 3	RAB11FIP3_2	RAB11 Family Interacting Protein 3. Arfophilin-1. Rab11-FIP3. Eferin. RAB11 Family Interacting Protein 3 (Class II). EF Hands-Containing Rab-Interacting Protein. Rab11 Family-Interacting Protein 3. MU-MB-17.148. FIP3-Rab11. KIAA0665. Cytoplasmic Adaptor For RAR And TR. RAB11FIP3. CART1. ARFO1	Inferred	Not detected
Q86YS3	Rab11 family-interacting protein 4	RAB11FIP4_1	RAB11 Family Interacting Protein 4. RAB11 Family Interacting Protein 4 (Class II). Rab11 Family-Interacting Protein 4. Arfophilin-2. FIP4-Rab11. RAB11-FIP4. KIAA1821. Rab11-FIP4. RAB11FIP4. MGC11316. FLJ00131. ARFO2	Inferred	Non-canonical
Q15293	Reticulocalbin-1	RCN1_3	Reticulocalbin 1. Reticulocalbin 1, EF-Hand Calcium Binding Domain. Proliferation-Inducing Gene 20. Reticulocalbin-1. PIG20. RCN. Epididymis Secretory Protein Li 84. HEL-S-84. FLJ37041. RCAL. RCN1. Rcal	Inferred	Non-canonical
Q15293	Reticulocalbin-1	RCN1_6	Reticulocalbin 1. Reticulocalbin 1, EF-Hand Calcium Binding Domain. Proliferation-Inducing Gene 20. Reticulocalbin-1. PIG20. RCN. Epididymis Secretory Protein Li 84. HEL-S-84. FLJ37041. RCAL. RCN1. Rcal	Inferred	Not detected
Q14257	Reticulocalbin-2	RCN2_3	Reticulocalbin 2. ERC55. E6BP. Reticulocalbin 2, EF-Hand Calcium Binding Domain (Endoplasmic Reticulum Calcium-Binding Protein, 55kD). Calcium-Binding Protein ERC-55. E6-Binding Protein. Reticulocalbin-2. ERC-55. TCBP49. Reticulocalbin 2, EF-Hand Calcium Binding Domain. RCN2	Inferred	Not detected
Q96D15	Reticulocalbin-3	RCN3_3	Reticulocalbin 3. Reticulocalbin 3, EF-Hand Calcium Binding Domain. EF-Hand Calcium-Binding Protein RLP49. Reticulocalbin-3. RLP49. Reticulocabin. RCN3	Inferred	Non-canonical
Q8IXI2	Mitochondrial Rho GTPase 1	RHOT1_2	Ras Homolog Family Member T1. MIRO-1. Ras Homolog Gene Family, Member T1. Mitochondrial Rho (MIRO) GTPase 1. Mitochondrial Rho GTPase 1. ARHT1. MIRO1. Rac-GTP Binding Protein-Like Protein. Rac-GTP-Binding Protein-Like Protein. Ras Homolog Gene Family Member T1. EC 3.6.5.-. FLJ11040. EC 3.6.5. HMiro-1. RHOT1	X-ray crystallography, 2.52Å	Non-canonical
Q8IXI1	Mitochondrial Rho GTPase 2	RHOT2_1	Ras Homolog Family Member T2. MIRO-2. Ras Homolog Gene Family, Member T2. Mitochondrial Rho (MIRO) GTPase 2. Mitochondrial Rho GTPase 2. C16orf39. ARHT2. Chromosome 16 Open Reading Frame 39. Ras Homolog Gene Family Member T2. EC 3.6.5.-. EC 3.6.5. HMiro-2. MIRO2. RHOT2. RASL	Inferred	Not detected
Q6XPR3	Repetin	RPTN_1	Repetin. Intermediate Filament-Associated Protein. FLJ39117. RPTN	Inferred	Not detected
O76038	Secretagogin	SCGN_1	Secretagogin, EF-Hand Calcium Binding Protein. SECRET. Secretagogin. DJ501N12.8. CALBL. SEGN. Calbindin-Like. Setagin. SCGN	Inferred	Non-canonical
O76038	Secretagogin	SCGN_2	Secretagogin, EF-Hand Calcium Binding Protein. SECRET. Secretagogin. DJ501N12.8. CALBL. SEGN. Calbindin-Like. Setagin. SCGN	Inferred	Not detected
Q9BRK5	45 kDa calcium-binding protein	SDF4_3	Stromal Cell Derived Factor 4. Cab45. 45 KDa Calcium-Binding Protein. SDF-4. Stromal Cell-Derived Factor 4. Calcium Binding Protein. CAB45. SDF4	Inferred	Not detected
O75746	Calcium-binding mitochondrial carrier protein Aralar1	SLC25A12_2	Solute Carrier Family 25 Member 12. Solute Carrier Family 25 (Mitochondrial Carrier, Aralar), Member 12. Solute Carrier Family 25 (Aspartate/Glutamate Carrier), Member 12. Calcium-Binding Mitochondrial Carrier Protein Aralar1. Mitochondrial Aspartate Glutamate Carrier 1. Calcium Binding Mitochondrial Carrier Superfamily Member Aralar1. Araceli Hiperlarga. SLC25A12. ARALAR1. ARALAR. EIEE39. Aralar…	X-ray crystallography, 2.26Å	Non-canonical
Q9UJS0	Calcium-binding mitochondrial carrier protein Aralar2	SLC25A13_2	Solute Carrier Family 25 Member 13. Mitochondrial Aspartate Glutamate Carrier 2. ARALAR2. Solute Carrier Family 25 (Aspartate/Glutamate Carrier), Member 13. Calcium-Binding Mitochondrial Carrier Protein Aralar2. CITRIN. Solute Carrier Family 25, Member 13 (Citrin). SLC25A13. Citrin. CTLN2. NICCD	X-ray crystallography, 2.4Å	Non-canonical
Q6NUK1	Calcium-binding mitochondrial carrier protein SCaMC-1	SLC25A24_4	Solute Carrier Family 25 Member 24. APC1. Solute Carrier Family 25 (Mitochondrial Carrier; Phosphate Carrier), Member 24. Mitochondrial Ca(2+)-Dependent Solute Carrier Protein 1. Calcium-Binding Mitochondrial Carrier Protein SCaMC-1. Small Calcium-Binding Mitochondrial Carrier Protein 1. Mitochondrial ATP-Mg/Pi Carrier Protein 1. SCAMC1. Short Calcium-Binding Mitochondrial Carrier 1. Calcium-Bind…	X-ray crystallography, 2.1Å	Non-canonical
Q13586	Stromal interaction molecule 1	STIM1_1	Stromal Interaction Molecule 1. GOK. D11S4896E. IMD10. STRMK. STIM1. TAM1. TAM	Solution NMR	Not detected
Q9P246	Stromal interaction molecule 2	STIM2_1	Stromal Interaction Molecule 2. KIAA1482. STIM2	Solution NMR	Not detected
Q6MZZ7	Calpain-13	CAPN13_1	Calpain 13. Calcium-Activated Neutral Proteinase 13. Calpain-13. CANP 13. EC 3.4.22.-. FLJ23523. CAPN13	X-ray crystallography, 1.8Å	Not detected
P41208	Centrin-2	CETN2_3	Centrin 2. CEN2. Centrin, EF-Hand Protein, 2. Centrin-2. CALT. Caltractin (20kD Calcium-Binding Protein). Caltractin Isoform 1. CETN2	X-ray crystallography, 2.35Å	Non-canonical
P35243	Recoverin	RCVRN_2	Recoverin. Cancer-Associated Retinopathy Protein. RCV1. Cancer Associated Retinopathy Antigen. Protein CAR. RCVRN	X-ray crystallography, 2.2Å	Non-canonical
P02549	Spectrin alpha chain, erythrocytic 1	SPTA1_1	Spectrin Alpha, Erythrocytic 1. Spectrin Alpha Chain, Erythrocytic 1. Erythroid Alpha-Spectrin. Elliptocytosis 2. SPTA. EL2. Spectrin, Alpha, Erythrocytic 1 (Elliptocytosis 2). Spectrin Alpha Chain, Erythrocyte. Alpha-I Spectrin. SPTA1. SPH3. HPP. HS3	Inferred	Non-canonical
P02549	Spectrin alpha chain, erythrocytic 1	SPTA1_2	Spectrin Alpha, Erythrocytic 1. Spectrin Alpha Chain, Erythrocytic 1. Erythroid Alpha-Spectrin. Elliptocytosis 2. SPTA. EL2. Spectrin, Alpha, Erythrocytic 1 (Elliptocytosis 2). Spectrin Alpha Chain, Erythrocyte. Alpha-I Spectrin. SPTA1. SPH3. HPP. HS3	Inferred	Non-canonical
P20807	Calpain-3	CAPN3_1	Calpain 3. CANP3. NCL-1. New Calpain 1. EC 3.4.22.54. Calpain-3. CANPL3. P94. Muscle-Specific Calcium-Activated Neutral Protease 3 Large Subunit. Muscle-Specific Calcium-Activated Neutral Protease 3. Calpain P94, Large [Catalytic] Subunit. Calcium-Activated Neutral Proteinase 3. Calpain, Large Polypeptide L3. Calpain P94. Calpain L3. EC 3.4.22. LGMD2A. LGMDD4. LGMDR1. CANP 3. LGMD2. CAPN3. NCL1	X-ray crystallography, 2.45Å	Not detected
P04632	Calpain small subunit 1	CAPNS1_1	Calpain Small Subunit 1. CDPS. Calcium-Activated Neutral Proteinase Small Subunit. Calcium-Dependent Protease Small Subunit 1. Calpain Regulatory Subunit. CANP Small Subunit. CANPS. CAPN4. CANP. CSS1. Epididymis Secretory Sperm Binding Protein. Calcium-Dependent Protease, Small Subunit. Calcium-Dependent Protease Small Subunit. Calpain 4, Small Subunit (30K). Calpain, Small Polypeptide. CALPAIN4.…	X-ray crystallography, 2.5Å	Not detected
Q13938	Calcyphosin	CAPS_4	Calcyphosine. Thyroid Protein P24. Calcyphosine 1. Calcyphosin. CAPS1. Epididymis Secretory Sperm Binding Protein. MGC126562. CAPS	X-ray crystallography, 2.65Å	Not detected
O75071	EF-hand calcium-binding domain-containing protein 14	EFCAB14_2	EF-Hand Calcium Binding Domain 14. KIAA0494. EF-Hand Calcium-Binding Domain-Containing Protein 14. EFCAB14	Inferred	Not detected
A8MZ26	EF-hand calcium-binding domain-containing protein 9	EFCAB9_1	EF-Hand Calcium Binding Domain 9. EF-Hand Calcium-Binding Domain-Containing Protein 9. EFCAB9	Inferred through activity	Not detected
Q8N7U6	EF-hand domain-containing family member B	EFHB_1	EF-Hand Domain Family Member B. EF-Hand Domain-Containing Family Member B. Cilia And Flagella Associated Protein 21. CFAP21. EF-Hand Domain Family, Member B. FLJ25200. EFHB	Inferred	Non-canonical
O95302	Peptidyl-prolyl cis-trans isomerase FKBP9	FKBP9_1	FKBP Prolyl Isomerase 9. FKBP60. FKBP63. Peptidyl-Prolyl Cis-Trans Isomerase FKBP9. FK506 Binding Protein 9, 63 KDa. 63 KDa FK506-Binding Protein. FK506-Binding Protein 9. PPIase FKBP9	Inferred	Non-canonical
Q8N475	Follistatin-related protein 5	FSTL5_2	Follistatin Like 5. Follistatin-Related Protein 5. Follistatin-Like Protein 5. KIAA1263. Follistatin-Like 5. DKFZp566D234. FSTL5	Inferred	Non-canonical
Q86YZ3	Hornerin	HRNR_1	Hornerin. Filaggrin Family Member 3. S100A16. S100a18. FLG3. Intermediate Filament-Associated Protein. S100A18. HRNR	Inferred	Not detected
Q969F2	Protein naked cuticle homolog 2	NKD2_1	NKD Inhibitor Of WNT Signaling Pathway 2. NKD2, WNT Signaling Pathway Inhibitor. Protein Naked Cuticle Homolog 2. Dvl-Binding Protein NKD2. Naked Cuticle Homolog 2. Naked2. Naked Cuticle Homolog 2 (Drosophila). Naked Cuticle-2. Naked-2. HNkd2. NKD2	Inferred	Non-canonical
Q96PH1	NADPH oxidase 5	NOX5_1	NADPH Oxidase 5 2 3 4 5NADPH Oxidase, EF-Hand Calcium Binding Domain 5 2 3EC 1.6.3.- 4NOX5A 2NOX5B 2NOX5 5	X-ray crystallography, 2.23Å	Not detected
Q9NXG6	Transmembrane prolyl 4-hydroxylase	P4HTM_1	Prolyl 4-Hydroxylase, Transmembrane. P4H-TM. PH4. Prolyl 4-Hydroxylase, Transmembrane (Endoplasmic Reticulum). Hypoxia-Inducible Factor Prolyl Hydroxylase 4. Prolyl Hydroxlase Domain-Containing 4. Transmembrane Prolyl 4-Hydroxylase. HIF-Prolyl Hydroxylase 4. HIF-PH4. HIFPH4. EGLN4. HPH-4. PH-4. PHD4. Hypoxia Inducible Factor Prolyl 4 Hydroxylase. Hypoxia-Inducible Factor Prolyl 4-Hydroxylase. P4H…	X-ray crystallography, 2.25Å	Non-canonical
Q9NXG6	Transmembrane prolyl 4-hydroxylase	P4HTM_2	Prolyl 4-Hydroxylase, Transmembrane. P4H-TM. PH4. Prolyl 4-Hydroxylase, Transmembrane (Endoplasmic Reticulum). Hypoxia-Inducible Factor Prolyl Hydroxylase 4. Prolyl Hydroxlase Domain-Containing 4. Transmembrane Prolyl 4-Hydroxylase. HIF-Prolyl Hydroxylase 4. HIF-PH4. HIFPH4. EGLN4. HPH-4. PH-4. PHD4. Hypoxia Inducible Factor Prolyl 4 Hydroxylase. Hypoxia-Inducible Factor Prolyl 4-Hydroxylase. P4H…	X-ray crystallography, 2.25Å	Non-canonical
Q96D15	Reticulocalbin-3	RCN3_1	Reticulocalbin 3. Reticulocalbin 3, EF-Hand Calcium Binding Domain. EF-Hand Calcium-Binding Protein RLP49. Reticulocalbin-3. RLP49. Reticulocabin. RCN3	Inferred	Not detected
Q6KCM7	Calcium-binding mitochondrial carrier protein SCaMC-2	SLC25A25_1	Solute Carrier Family 25 Member 25. Solute Carrier Family 25 (Mitochondrial Carrier; Phosphate Carrier), Member 25. Mitochondrial Ca(2+)-Dependent Solute Carrier Protein 3. Calcium-Binding Mitochondrial Carrier Protein SCaMC-2. Mitochondrial ATP-Mg/Pi Carrier Protein 3. KIAA1896. PCSCL. MCSC. Small Calcium-Binding Mitochondrial Carrier Protein 2. Short Calcium-Binding Mitochondrial Carrier 2. Sma…	Inferred	Non-canonical
Q07283	Trichohyalin	TCHH_1	Trichohyalin. TRHY. THH. THL. UHS3. TCHH	Inferred	Not detected
P20930	Filaggrin	FLG_1	Filaggrin. Epidermal Filaggrin. ATOD2. FLG	X-ray crystallography, 2.2Å	Not detected
P28676	Grancalcin	GCA_1	Grancalcin. GCL. Grancalcin, EF-Hand Calcium-Binding Protein. Grancalcin, EF-Hand Calcium Binding Protein. Grancalcin, Penta-EF-Hand Protein. GCA	X-ray crystallography, 1.7Å	Not detected
P30626	Sorcin	SRI_1	Sorcin. 22 KDa Protein. CP-22. CP22. V19. Calcium Binding Protein Amplified In Mutlidrug-Resistant Cells. H_RG167B05.1. SCN. SRI	X-ray crystallography, 1.65Å	Not detected
P20807	Calpain-3	CAPN3_4	Calpain 3. CANP3. NCL-1. New Calpain 1. EC 3.4.22.54. Calpain-3. CANPL3. P94. Muscle-Specific Calcium-Activated Neutral Protease 3 Large Subunit. Muscle-Specific Calcium-Activated Neutral Protease 3. Calpain P94, Large [Catalytic] Subunit. Calcium-Activated Neutral Proteinase 3. Calpain, Large Polypeptide L3. Calpain P94. Calpain L3. EC 3.4.22. LGMD2A. LGMDD4. LGMDR1. CANP 3. LGMD2. CAPN3. NCL1	X-ray crystallography, 2.45Å	Non-canonical

## Sheet: Noncanonical S100 proteins
Uniprot ID	CBPs with pseudoEF-hands	Gene symbol_EF-hand number	Alternative names	Evidence	Prosite EF annotation
P23297	Protein S100-A1	S100A1_1	S100 Calcium Binding Protein A1. S100 Calcium-Binding Protein A1. S-100 Protein Subunit Alpha. S-100 Protein Alpha Chain. Protein S100-A1. S100-Alpha. S100A. S100 Protein, Alpha Polypeptide. S100 Alpha. S100A1. S100	Solution NMR	Non-canonical
P80511	Protein S100-A12	S100A12_1	S100 Calcium Binding Protein A12. Extracellular Newly Identified RAGE-Binding Protein. Migration Inhibitory Factor-Related Protein 6. Calcium-Binding Protein In Amniotic Fluid 1. Neutrophil S100 Protein. CAAF1. CAGC. CGRP. P6. Protein S100-A12. Calgranulin C. EN-RAGE. ENRAGE. MRP-6. MRP6. S100 Calcium-Binding Protein A12 (Calgranulin C). S100 Calcium-Binding Protein A12. Calgranulin-C. Calcitermi…	X-ray crystallography, 2.19Å	Non-canonical
Q99584	Protein S100-A13	S100A13_1	S100 Calcium Binding Protein A13. S100 Calcium-Binding Protein A13. Protein S100-A13. S100A13	Solution NMR	Non-canonical
P29034	Protein S100-A2	S100A2_1	S100 Calcium Binding Protein A2. CAN19. S100 Calcium-Binding Protein A2. Protein S100-A2. S100L. Protein S-100L. S100A2	X-ray crystallography, 1.3Å	Non-canonical
P26447	Protein S100-A4	S100A4_1	S100 Calcium Binding Protein A4. S100 Calcium-Binding Protein A4 (Calcium Protein, Calvasculin, Metastasin, Murine Placental Homolog). Placental Calcium-Binding Protein. Fibroblast-Specific Protein-1. Calcium Placental Protein. Murine Placental Homolog. Protein S100-A4. Metastasin 1. Protein Mts1. Calvasculin. PEL98. 18A2. CAPL. FSP1. MTS1. P9KA. 42A. Leukemia Multidrug Resistance Associated Prot…	X-ray crystallography, 1.63å	Non-canonical
P33763	Protein S100-A5	S100A5_1	S100 Calcium Binding Protein A5. S100 Calcium-Binding Protein A5. Protein S100-A5. S100D. Protein S-100D. S100A5	X-ray crystallography, 2.6Å	Non-canonical
P06703	Protein S100-A6	S100A6_1	S100 Calcium Binding Protein A6. Calcyclin. PRA. Prolactin Receptor-Associated Protein. Growth Factor-Inducible Protein 2A9. Protein S100-A6. MLN 4. CABP. CACY. 2A9. S100 Calcium-Binding Protein A6 (Calcyclin). S100 Calcium-Binding Protein A6. S100A6. S10A6. 5B10	X-ray crystallography, 1.44Å	Non-canonical
P05109	Protein S100-A8	S100A8_1	S100 Calcium Binding Protein A8. MRP8. P8. Migration Inhibitory Factor-Related Protein 8. Leukocyte L1 Complex Light Chain. Urinary Stone Protein Band A. Calprotectin L1L Subunit. Cystic Fibrosis Antigen. Protein S100-A8. Calgranulin A. 60B8AG. CAGA. CFAG. CGLA. S100 Calcium-Binding Protein A8 (Calgranulin A). S100 Calcium-Binding Protein A8. Calgranulin-A. S100A8. CP-10. MA387. MRP-8. L1Ag. MIF.…	X-ray crystallography, 1.9Å	Non-canonical
P06702	Protein S100-A9	S100A9_1	S100 Calcium Binding Protein A9. MRP14. P14. Migration Inhibitory Factor-Related Protein 14. Leukocyte L1 Complex Heavy Chain. Calprotectin L1H Subunit. Protein S100-A9. Calgranulin B. 60B8AG. MAC387. MRP-14. CAGB. CFAG. CGLB. LIAG. MIF. NIF. S100 Calcium-Binding Protein A9 (Calgranulin B). S100 Calcium-Binding Protein A9. Calgranulin-B. S100A9. L1AG	X-ray crystallography, 1.8Å	Non-canonical
P04271	Protein S100-B	S100B_1	S100 Calcium Binding Protein B. S-100 Protein Subunit Beta. Protein S100-B. S100beta. S100 Calcium Binding Protein, Beta (Neural). S100 Calcium-Binding Protein, Beta (Neural). S-100 Calcium-Binding Protein, Beta Chain. S100 Calcium-Binding Protein B. S-100 Protein Beta Chain. S100-B. S100B. S100. NEF	X-ray crystallography, 1.9Å	Non-canonical
P29377	Protein S100-G	S100G_1	S100 Calcium Binding Protein G. CABP9K. Calbindin 3, (Vitamin D-Dependent Calcium-Binding Protein). Vitamin D-Dependent Calcium-Binding Protein, Intestinal. Protein S100-G. Calbindin-D9k. CABP1. CALB3. CABP. S100 Calcium-Binding Protein G. Calbindin-D9K. Calbindin D9K. S100G. S100D	Inferred, X-ray crystallography, 1.76Å	Non-canonical
P25815	Protein S100-P	S100P_1	S100 Calcium Binding Protein P. Migration-Inducing Gene 9 Protein. S100 Calcium-Binding Protein P. Protein S100-P. Protein S100-E. MIG9. S100P. S100E	X-ray crystallography, 2.0Å	Non-canonical
Q8WXG8	Protein S100-Z	S100Z_1	S100 Calcium Binding Protein Z. S100 Calcium Binding Protein, Zeta. Protein S100-Z. S100-Zeta. Gm625. S100 Calcium-Binding Protein Z. S100Z	X-ray crystallography, 2.03Å	Non-canonical
P31949	Protein S100-A11	S100A11_1	S100 Calcium Binding Protein A11. Calgizzarin. S100C. Metastatic Lymph Node Gene 70 Protein. Protein S100-A11. Protein S100-C. MLN 70. MLN70. S100 Calcium-Binding Protein A11 (Calgizzarin). Epididymis Secretory Protein Li 43. S100 Calcium-Binding Protein A11. HEL-S-43. S100A11	Solution NMR	Non-canonical
Q96FQ6	Protein S100-A16	S100A16_1	S100 Calcium Binding Protein A16. S100F. Aging-Associated Gene 13 Protein. Protein S100-A16. Protein S100-F. DT1P1A7. S100 Calcium-Binding Protein A16. Aging-Associated Protein 13. MGC17528. S100A16. AAG13	Solution NMR	Non-canonical

## Sheet: NonEF-hands
Uniprot ID	nonEF-hand CBSs	Gene symbol	Alternative names	Evidence for Ca2+ binding
Q12797	Aspartyl/asparaginyl beta-hydroxylase	ASPH	ASPH. Aspartate Beta-Hydroxylase. BAH. CASQ2BP1. JCTN. HAAH. Aspartyl/Asparaginyl Beta-Hydroxylase. Peptide-Aspartate Beta-Dioxygenase. ASP Beta-Hydroxylase. Junctate. Junctin. Humbug. Cardiac Junctin. EC 1.14.11.16. A Beta H-J-J. FDLAB. AAH.	Inferred
O00555	Voltage-dependent P/Q-type calcium channel subunit alpha-1A	CACNA1A	CACNA1A. Calcium Voltage-Gated Channel Subunit Alpha1 A. CACNL1A4. APCA. HPCA. EA2. FHM. Calcium Channel, Voltage-Dependent, P/Q Type, Alpha 1A Subunit. Voltage-Dependent P/Q-Type Calcium Channel Subunit Alpha-1A. Voltage-Gated Calcium Channel Subunit Alpha Cav2.1. Brain Calcium Channel I. Cav2.1. MHP1. SCA6. MHP. BI. Fetal Brain Ca2+ Voltage-Gated Channel Alpha1A Pore-Forming Subunit. Calcium Ch…	Inferred
O00555	Voltage-dependent P/Q-type calcium channel subunit alpha-1A	CACNA1A	CACNA1A. Calcium Voltage-Gated Channel Subunit Alpha1 A. CACNL1A4. APCA. HPCA. EA2. FHM. Calcium Channel, Voltage-Dependent, P/Q Type, Alpha 1A Subunit. Voltage-Dependent P/Q-Type Calcium Channel Subunit Alpha-1A. Voltage-Gated Calcium Channel Subunit Alpha Cav2.1. Brain Calcium Channel I. Cav2.1. MHP1. SCA6. MHP. BI. Fetal Brain Ca2+ Voltage-Gated Channel Alpha1A Pore-Forming Subunit. Calcium Ch…	Inferred
Q13936	Voltage-dependent L-type calcium channel subunit alpha-1C	CACNA1C	CACNA1C. Calcium Voltage-Gated Channel Subunit Alpha1 C. CACH2. CACN2. CACNL1A1. CCHL1A1. LQT8. TS. Calcium Channel, Voltage-Dependent, L Type, Alpha 1C Subunit. Voltage-Dependent L-Type Calcium Channel Subunit Alpha-1C. Cav1.2. Voltage-Gated L-Type Calcium Channel Cav1.2 Alpha 1 Subunit, Splice Variant 10*. Calcium Channel, L Type, Alpha-1 Polypeptide, Isoform 1, Cardiac Muscle. Calcium Channel,…	Inferred
Q13936	Voltage-dependent L-type calcium channel subunit alpha-1C	CACNA1C	CACNA1C. Calcium Voltage-Gated Channel Subunit Alpha1 C. CACH2. CACN2. CACNL1A1. CCHL1A1. LQT8. TS. Calcium Channel, Voltage-Dependent, L Type, Alpha 1C Subunit. Voltage-Dependent L-Type Calcium Channel Subunit Alpha-1C. Cav1.2. Voltage-Gated L-Type Calcium Channel Cav1.2 Alpha 1 Subunit, Splice Variant 10*. Calcium Channel, L Type, Alpha-1 Polypeptide, Isoform 1, Cardiac Muscle. Calcium Channel,…	Inferred
Q01668	Voltage-dependent L-type calcium channel subunit alpha-1D	CACNA1D	CACNA1D. Calcium Voltage-Gated Channel Subunit Alpha1 D. CACH3. CACN4. CACNL1A2. CCHL1A2. Cav1.3. Calcium Channel, Voltage-Dependent, L Type, Alpha 1D Subunit. Voltage-Dependent L-Type Calcium Channel Subunit Alpha-1D. Calcium Channel, Neuroendocrine/Brain-Type, Alpha 1 Subunit. Calcium Channel, L Type, Alpha-1 Polypeptide, Isoform 2. Voltage-Gated Calcium Channel Alpha Subunit Cav1.3. Voltage-Ga…	Inferred
Q01668	Voltage-dependent L-type calcium channel subunit alpha-1D	CACNA1D	CACNA1D. Calcium Voltage-Gated Channel Subunit Alpha1 D. CACH3. CACN4. CACNL1A2. CCHL1A2. Cav1.3. Calcium Channel, Voltage-Dependent, L Type, Alpha 1D Subunit. Voltage-Dependent L-Type Calcium Channel Subunit Alpha-1D. Calcium Channel, Neuroendocrine/Brain-Type, Alpha 1 Subunit. Calcium Channel, L Type, Alpha-1 Polypeptide, Isoform 2. Voltage-Gated Calcium Channel Alpha Subunit Cav1.3. Voltage-Ga…	Inferred
O60840	Voltage-dependent L-type calcium channel subunit alpha-1F	CACNA1F	CACNA1F. Calcium Voltage-Gated Channel Subunit Alpha1 F. Cav1.4. CSNBX2. CORDX3. CSNB2A. JMC8. JM8. OA2. Calcium Channel, Voltage-Dependent, L Type, Alpha 1F Subunit. Voltage-Dependent L-Type Calcium Channel Subunit Alpha-1F. Voltage-Gated Calcium Channel Subunit Alpha Cav1.4. CSNB2. AIED. Aland Island Eye Disease (Forsius-Eriksson Ocular Albinism, Ocular Albinism Type 2). Cav1.4alpha1. CACNAF1. …	Inferred
O60840	Voltage-dependent L-type calcium channel subunit alpha-1F	CACNA1F	CACNA1F. Calcium Voltage-Gated Channel Subunit Alpha1 F. Cav1.4. CSNBX2. CORDX3. CSNB2A. JMC8. JM8. OA2. Calcium Channel, Voltage-Dependent, L Type, Alpha 1F Subunit. Voltage-Dependent L-Type Calcium Channel Subunit Alpha-1F. Voltage-Gated Calcium Channel Subunit Alpha Cav1.4. CSNB2. AIED. Aland Island Eye Disease (Forsius-Eriksson Ocular Albinism, Ocular Albinism Type 2). Cav1.4alpha1. CACNAF1. …	Inferred
Q13698	Voltage-dependent L-type calcium channel subunit alpha-1S	CACNA1S	CACNA1S. Calcium Voltage-Gated Channel Subunit Alpha1 S. CACNL1A3. Cav1.1. HypoPP. Calcium Channel, Voltage-Dependent, L Type, Alpha 1S Subunit. Voltage-Dependent L-Type Calcium Channel Subunit Alpha-1S. Voltage-Gated Calcium Channel Subunit Alpha Cav1.1. HOKPP. MHS5. Calcium Channel, L Type, Alpha-1 Polypeptide, Isoform 3, Skeletal Muscle. Dihydropyridine-Sensitive L-Type Calcium Channel Alpha-1…	Inferred
Q13698	Voltage-dependent L-type calcium channel subunit alpha-1S	CACNA1S	CACNA1S. Calcium Voltage-Gated Channel Subunit Alpha1 S. CACNL1A3. Cav1.1. HypoPP. Calcium Channel, Voltage-Dependent, L Type, Alpha 1S Subunit. Voltage-Dependent L-Type Calcium Channel Subunit Alpha-1S. Voltage-Gated Calcium Channel Subunit Alpha Cav1.1. HOKPP. MHS5. Calcium Channel, L Type, Alpha-1 Polypeptide, Isoform 3, Skeletal Muscle. Dihydropyridine-Sensitive L-Type Calcium Channel Alpha-1…	Inferred
Q13698	Voltage-dependent L-type calcium channel subunit alpha-1S	CACNA1S	CACNA1S. Calcium Voltage-Gated Channel Subunit Alpha1 S. CACNL1A3. Cav1.1. HypoPP. Calcium Channel, Voltage-Dependent, L Type, Alpha 1S Subunit. Voltage-Dependent L-Type Calcium Channel Subunit Alpha-1S. Voltage-Gated Calcium Channel Subunit Alpha Cav1.1. HOKPP. MHS5. Calcium Channel, L Type, Alpha-1 Polypeptide, Isoform 3, Skeletal Muscle. Dihydropyridine-Sensitive L-Type Calcium Channel Alpha-1…	Inferred
Q13698	Voltage-dependent L-type calcium channel subunit alpha-1S	CACNA1S	CACNA1S. Calcium Voltage-Gated Channel Subunit Alpha1 S. CACNL1A3. Cav1.1. HypoPP. Calcium Channel, Voltage-Dependent, L Type, Alpha 1S Subunit. Voltage-Dependent L-Type Calcium Channel Subunit Alpha-1S. Voltage-Gated Calcium Channel Subunit Alpha Cav1.1. HOKPP. MHS5. Calcium Channel, L Type, Alpha-1 Polypeptide, Isoform 3, Skeletal Muscle. Dihydropyridine-Sensitive L-Type Calcium Channel Alpha-1…	Inferred
Q13698	Voltage-dependent L-type calcium channel subunit alpha-1S	CACNA1S	CACNA1S. Calcium Voltage-Gated Channel Subunit Alpha1 S. CACNL1A3. Cav1.1. HypoPP. Calcium Channel, Voltage-Dependent, L Type, Alpha 1S Subunit. Voltage-Dependent L-Type Calcium Channel Subunit Alpha-1S. Voltage-Gated Calcium Channel Subunit Alpha Cav1.1. HOKPP. MHS5. Calcium Channel, L Type, Alpha-1 Polypeptide, Isoform 3, Skeletal Muscle. Dihydropyridine-Sensitive L-Type Calcium Channel Alpha-1…	Inferred
Q15878	Voltage-dependent R-type calcium channel subunit alpha-1E	CACNA1E	CACNA1E. Calcium Voltage-Gated Channel Subunit Alpha1 E. CACH6. BII. CACNL1A6. Cav2.3. Voltage-Dependent R-Type Calcium Channel Subunit Alpha-1E. Brain Calcium Channel II. Calcium Channel, Voltage-Dependent, R Type, Alpha 1E Subunit. Calcium Channel, L Type, Alpha-1 Polypeptide, Isoform 6. Calcium Voltage-Gated Channel Subunit Alpha1 Subunit E. Voltage-Dependent Calcium Channel Alpha 1E Subunit. …	Prosite annotation
P27797	Calreticulin	CALR	CALR. Calreticulin. CC1qR. SSA. CRT. RO. Sicca Syndrome Antigen A (Autoantigen Ro; Calreticulin). Endoplasmic Reticulum Resident Protein 60. Calregulin. FLJ26680. CRP55. ERp60. HACBP. Grp60. Epididymis Secretory Sperm Binding Protein Li 99n. Autoantigen Ro. HEL-S-99n. CRTC.	X-ray crystallography, 1.65Å
P27797	Calreticulin	CALR	CALR. Calreticulin. CC1qR. SSA. CRT. RO. Sicca Syndrome Antigen A (Autoantigen Ro; Calreticulin). Endoplasmic Reticulum Resident Protein 60. Calregulin. FLJ26680. CRP55. ERp60. HACBP. Grp60. Epididymis Secretory Sperm Binding Protein Li 99n. Autoantigen Ro. HEL-S-99n. CRTC.	Inferred
P27824	Calnexin	CANX	CANX. Calnexin. IP90. P90. Major Histocompatibility Complex Class I Antigen-Binding Protein P88. CNX. Epididymis Secretory Sperm Binding Protein.	Inferred
P27824	Calnexin	CANX	CANX. Calnexin. IP90. P90. Major Histocompatibility Complex Class I Antigen-Binding Protein P88. CNX. Epididymis Secretory Sperm Binding Protein.	Inferred
P27824	Calnexin	CANX	CANX. Calnexin. IP90. P90. Major Histocompatibility Complex Class I Antigen-Binding Protein P88. CNX. Epididymis Secretory Sperm Binding Protein.	Inferred
P19429	Troponin I, cardiac muscle	TNNI3	TNNI3. Troponin I3, Cardiac Type. TNNC1. CMH7. Cardiomyopathy, Dilated 2A (Autosomal Recessive). Troponin I Type 3 (Cardiac). Troponin I, Cardiac Muscle. CMD2A. Cardiac Troponin I. Troponin I Type 3. CMD1FF. RCM1. CTnI.	Inferred
P09486	Osteonectin	SPARC	SPARC. Secreted Protein Acidic And Cysteine Rich. BM-40. ONT. ON. Secreted Protein Acidic And Rich In Cysteine. Basement-Membrane Protein 40. Osteonectin. Secreted Protein, Acidic, Cysteine-Rich (Osteonectin). Cysteine-Rich Protein. SPARC. OI17.	Inferred
P09486	Osteonectin	SPARC	SPARC. Secreted Protein Acidic And Cysteine Rich. BM-40. ONT. ON. Secreted Protein Acidic And Rich In Cysteine. Basement-Membrane Protein 40. Osteonectin. Secreted Protein, Acidic, Cysteine-Rich (Osteonectin). Cysteine-Rich Protein. SPARC. OI17.	Inferred
P17301	Integrin alpha-2	ITGA2	ITGA2. Integrin Subunit Alpha 2. CD49B. Integrin, Alpha 2 (CD49B, Alpha 2 Subunit Of VLA-2 Receptor). Alpha 2 Subunit Of VLA-2 Receptor. CD49 Antigen-Like Family Member B. Platelet Membrane Glycoprotein Ia. Collagen Receptor. Integrin Alpha-2. GPIa. Very Late Activation Protein 2 Receptor, Alpha-2 Subunit. Human Platelet Alloantigen System 5. Platelet Glycoprotein GPIa. Platelet Antigen Br. VLA-2…	X-ray crystallography, 2.15Å
Q02218	2-oxoglutarate dehydrogenase, mitochondrial	OGDH	OGDH. Oxoglutarate Dehydrogenase. OGDC-E1. OGDH2. KGD1. E1k. Oxoglutarate (Alpha-Ketoglutarate) Dehydrogenase (Lipoamide). 2-Oxoglutarate Dehydrogenase Complex Component E1. 2-Oxoglutarate Dehydrogenase, Mitochondrial. EC 1.2.4.2. Oxoglutarate Dehydrogenase (Succinyl-Transferring). Alpha-Ketoglutarate Dehydrogenase. Testicular Tissue Protein Li 131. Oxoglutarate Decarboxylase. AKGDH. OGDC.	Inferred
Q9Y2J0	Rabphilin-3A	RPH3A	RPH3A. Rabphilin 3A. Exophilin-1. KIAA0985. Rabphilin-3A. Rabphilin. Rabphilin 3A Homolog (Mouse). Rabphilin 3A Homolog.	Inferred
P19237	Troponin I, slow skeletal muscle	TNNI1	TNNI1. Troponin I1, Slow Skeletal Type. Troponin I Type 1 (Skeletal, Slow). Troponin I, Slow Skeletal Muscle. Troponin I, Slow-Twitch Isoform. SSTNI. TNN1.	Calcium binding inferred through similarity
P17655	Calpain-2 catalytic subunit	CAPN2	CAPN2. Calpain 2. CANPL2. CANPml. MCANP. Calcium-Activated Neutral Proteinase 2. Calpain 2, (M/II) Large Subunit. Calpain-2 Catalytic Subunit. Millimolar-Calpain. Calpain M-Type. EC 3.4.22.53. M-Calpain. CANP 2. Calpain 2, Large [Catalytic] Subunit. Calpain, Large Polypeptide L2. Calpain Large Polypeptide L2. Calpain 2, Large Subunit. Calpain-2 Large Subunit. EC 3.4.22. CANP2.	X-ray crystallography, 2.5Å
P17655	Calpain-2 catalytic subunit	CAPN2	CAPN2. Calpain 2. CANPL2. CANPml. MCANP. Calcium-Activated Neutral Proteinase 2. Calpain 2, (M/II) Large Subunit. Calpain-2 Catalytic Subunit. Millimolar-Calpain. Calpain M-Type. EC 3.4.22.53. M-Calpain. CANP 2. Calpain 2, Large [Catalytic] Subunit. Calpain, Large Polypeptide L2. Calpain Large Polypeptide L2. Calpain 2, Large Subunit. Calpain-2 Large Subunit. EC 3.4.22. CANP2.	X-ray crystallography, 2.5Å
P17655	Calpain-2 catalytic subunit	CAPN2	CAPN2. Calpain 2. CANPL2. CANPml. MCANP. Calcium-Activated Neutral Proteinase 2. Calpain 2, (M/II) Large Subunit. Calpain-2 Catalytic Subunit. Millimolar-Calpain. Calpain M-Type. EC 3.4.22.53. M-Calpain. CANP 2. Calpain 2, Large [Catalytic] Subunit. Calpain, Large Polypeptide L2. Calpain Large Polypeptide L2. Calpain 2, Large Subunit. Calpain-2 Large Subunit. EC 3.4.22. CANP2.	X-ray crystallography, 2.5Å
Q96L46	Calpain small subunit 2	CAPNS2	CAPNS2. Calpain Small Subunit 2. Calcium-Dependent Protease Small Subunit 2. MGC12536. MGC14804. CSS2.	Inferred
O60936	Nucleolar protein 3	NOL3	NOL3. Nucleolar Protein 3. ARC. NOP30. MYP. Nucleolar Protein 3 (Apoptosis Repressor With CARD Domain). Muscle-Enriched Cytoplasmic Protein. Nucleolar Protein Of 30 KDa. CARD2. NOP. Apoptosis Repressor With CARD. MYOCL1. Nop30. FCM. Myp.	Inferred
O60936	Nucleolar protein 3	NOL3	NOL3. Nucleolar Protein 3. ARC. NOP30. MYP. Nucleolar Protein 3 (Apoptosis Repressor With CARD Domain). Muscle-Enriched Cytoplasmic Protein. Nucleolar Protein Of 30 KDa. CARD2. NOP. Apoptosis Repressor With CARD. MYOCL1. Nop30. FCM. Myp.	Inferred
P21817	Ryanodine receptor 1	RYR1	Ryanodine Receptor 1 2 3 4 5Protein Phosphatase 1, Regulatory Subunit 137 2 3Skeletal Muscle Calcium Release Channel 3 4Skeletal Muscle Ryanodine Receptor 3 4Ryanodine Receptor 1 (Skeletal) 2 3Central Core Disease Of Muscle 2 3PPP1R137 2 3RYR-1 3 4RYDR 3 4RYR 2 3Sarcoplasmic Reticulum Calcium Release Channel 3Skeletal Muscle-Type Ryanodine Receptor 4Type 1-Like Ryanodine Receptor 3Type 1 Ryanodin…	Inferred
P21817	Ryanodine receptor 1	RYR1	Ryanodine Receptor 1 2 3 4 5Protein Phosphatase 1, Regulatory Subunit 137 2 3Skeletal Muscle Calcium Release Channel 3 4Skeletal Muscle Ryanodine Receptor 3 4Ryanodine Receptor 1 (Skeletal) 2 3Central Core Disease Of Muscle 2 3PPP1R137 2 3RYR-1 3 4RYDR 3 4RYR 2 3Sarcoplasmic Reticulum Calcium Release Channel 3Skeletal Muscle-Type Ryanodine Receptor 4Type 1-Like Ryanodine Receptor 3Type 1 Ryanodin…	Inferred
P21817	Ryanodine receptor 1	RYR1	Ryanodine Receptor 1 2 3 4 5Protein Phosphatase 1, Regulatory Subunit 137 2 3Skeletal Muscle Calcium Release Channel 3 4Skeletal Muscle Ryanodine Receptor 3 4Ryanodine Receptor 1 (Skeletal) 2 3Central Core Disease Of Muscle 2 3PPP1R137 2 3RYR-1 3 4RYDR 3 4RYR 2 3Sarcoplasmic Reticulum Calcium Release Channel 3Skeletal Muscle-Type Ryanodine Receptor 4Type 1-Like Ryanodine Receptor 3Type 1 Ryanodin…	Inferred
P09486	Osteonectin	SPARC	Secreted Protein Acidic And Cysteine Rich 2 3 5BM-40 2 3 4Secreted Protein Acidic And Rich In Cysteine 2 4Basement-Membrane Protein 40 3 4Osteonectin 2 4SPARC 3 5ONT 2 3ON 3 4Secreted Protein, Acidic, Cysteine-Rich (Osteonectin) 3Cysteine-Rich Protein 2OI17 3	Inferred
P09486	Osteonectin	SPARC	Secreted Protein Acidic And Cysteine Rich 2 3 5BM-40 2 3 4Secreted Protein Acidic And Rich In Cysteine 2 4Basement-Membrane Protein 40 3 4Osteonectin 2 4SPARC 3 5ONT 2 3ON 3 4Secreted Protein, Acidic, Cysteine-Rich (Osteonectin) 3Cysteine-Rich Protein 2OI17 3	Inferred
P19429	Troponin I, cardiac muscle	TNNI3	Troponin I3, Cardiac Type 2 3 5TNNC1 2 3 4Cardiomyopathy, Dilated 2A (Autosomal Recessive) 2 3Troponin I Type 3 (Cardiac) 2 3Troponin I, Cardiac Muscle 3 4CMH7 2 3Cardiac Troponin I 4Troponin I Type 3 2CMD1FF 3CMD2A 3TNNI3 5RCM1 3CTnI 3	Inferred
Q15493	Regucalcin	RGN		X-ray crystallography, 1.42Å
Q15493	Regucalcin	RGN		X-ray crystallography, 1.42Å
Q15493	Regucalcin	RGN		X-ray crystallography, 1.42Å
P09958	Furin	FURIN		X-ray crystallography, 2.3Å
Q9BYE9	Cadherin-related family member 2	CDHR2		X-ray crystallography, 2.3Å
Q9HBB8	Cadherin-related family member 5	CDHR5		X-ray crystallography, 1.9Å
P04083	Annexin A1	ANXA1	Annexin A1. ANX1. LPC1. Phospholipase A2 Inhibitory Protein. Chromobindin-9. Calpactin II. Calpactin-2. Annexin-1. Epididymis Secretory Sperm Binding Protein. Annexin I (Lipocortin I). Lipocortin I. Annexin I. P35	X-ray crystallography, 2.5Å
P04083	Annexin A1	ANXA1	Annexin A1. ANX1. LPC1. Phospholipase A2 Inhibitory Protein. Chromobindin-9. Calpactin II. Calpactin-2. Annexin-1. Epididymis Secretory Sperm Binding Protein. Annexin I (Lipocortin I). Lipocortin I. Annexin I. P35	X-ray crystallography, 2.5Å
P04083	Annexin A1	ANXA1	Annexin A1. ANX1. LPC1. Phospholipase A2 Inhibitory Protein. Chromobindin-9. Calpactin II. Calpactin-2. Annexin-1. Epididymis Secretory Sperm Binding Protein. Annexin I (Lipocortin I). Lipocortin I. Annexin I. P35	X-ray crystallography, 2.5Å
P04083	Annexin A1	ANXA1	Annexin A1. ANX1. LPC1. Phospholipase A2 Inhibitory Protein. Chromobindin-9. Calpactin II. Calpactin-2. Annexin-1. Epididymis Secretory Sperm Binding Protein. Annexin I (Lipocortin I). Lipocortin I. Annexin I. P35	X-ray crystallography, 2.5Å
P04083	Annexin A1	ANXA1	Annexin A1. ANX1. LPC1. Phospholipase A2 Inhibitory Protein. Chromobindin-9. Calpactin II. Calpactin-2. Annexin-1. Epididymis Secretory Sperm Binding Protein. Annexin I (Lipocortin I). Lipocortin I. Annexin I. P35	X-ray crystallography, 2.5Å
P04083	Annexin A1	ANXA1	Annexin A1. ANX1. LPC1. Phospholipase A2 Inhibitory Protein. Chromobindin-9. Calpactin II. Calpactin-2. Annexin-1. Epididymis Secretory Sperm Binding Protein. Annexin I (Lipocortin I). Lipocortin I. Annexin I. P35	X-ray crystallography, 2.5Å
P04083	Annexin A1	ANXA1	Annexin A1. ANX1. LPC1. Phospholipase A2 Inhibitory Protein. Chromobindin-9. Calpactin II. Calpactin-2. Annexin-1. Epididymis Secretory Sperm Binding Protein. Annexin I (Lipocortin I). Lipocortin I. Annexin I. P35	X-ray crystallography, 2.5Å
P04083	Annexin A1	ANXA1	Annexin A1. ANX1. LPC1. Phospholipase A2 Inhibitory Protein. Chromobindin-9. Calpactin II. Calpactin-2. Annexin-1. Epididymis Secretory Sperm Binding Protein. Annexin I (Lipocortin I). Lipocortin I. Annexin I. P35	X-ray crystallography, 2.5Å
P04083	Annexin A1	ANXA1	Annexin A1. ANX1. LPC1. Phospholipase A2 Inhibitory Protein. Chromobindin-9. Calpactin II. Calpactin-2. Annexin-1. Epididymis Secretory Sperm Binding Protein. Annexin I (Lipocortin I). Lipocortin I. Annexin I. P35	X-ray crystallography, 2.5Å
P04083	Annexin A1	ANXA1	Annexin A1. ANX1. LPC1. Phospholipase A2 Inhibitory Protein. Chromobindin-9. Calpactin II. Calpactin-2. Annexin-1. Epididymis Secretory Sperm Binding Protein. Annexin I (Lipocortin I). Lipocortin I. Annexin I. P35	X-ray crystallography, 2.5Å
P07355	Annexin A2	ANXA2	Annexin A2. Annexin II. ANX2L4. CAL1H. LPC2D. LIP2. ANX2. Placental Anticoagulant Protein IV. Calpactin I Heavy Chain. Calpactin-1 Heavy Chain. Lipocortin II. Annexin-2. Protein I. PAP-IV. P36. Epididymis Secretory Sperm Binding Protein. Epididymis Secretory Protein Li 270. Calpactin I Heavy Polypeptide. Chromobindin 8. Chromobindin-8. HEL-S-270. LPC2.	X-ray crystallography, 2.1Å
P07355	Annexin A2	ANXA2	Annexin A2. Annexin II. ANX2L4. CAL1H. LPC2D. LIP2. ANX2. Placental Anticoagulant Protein IV. Calpactin I Heavy Chain. Calpactin-1 Heavy Chain. Lipocortin II. Annexin-2. Protein I. PAP-IV. P36. Epididymis Secretory Sperm Binding Protein. Epididymis Secretory Protein Li 270. Calpactin I Heavy Polypeptide. Chromobindin 8. Chromobindin-8. HEL-S-270. LPC2.	X-ray crystallography, 2.1Å
P07355	Annexin A2	ANXA2	Annexin A2. Annexin II. ANX2L4. CAL1H. LPC2D. LIP2. ANX2. Placental Anticoagulant Protein IV. Calpactin I Heavy Chain. Calpactin-1 Heavy Chain. Lipocortin II. Annexin-2. Protein I. PAP-IV. P36. Epididymis Secretory Sperm Binding Protein. Epididymis Secretory Protein Li 270. Calpactin I Heavy Polypeptide. Chromobindin 8. Chromobindin-8. HEL-S-270. LPC2.	X-ray crystallography, 2.1Å
P07355	Annexin A2	ANXA2	Annexin A2. Annexin II. ANX2L4. CAL1H. LPC2D. LIP2. ANX2. Placental Anticoagulant Protein IV. Calpactin I Heavy Chain. Calpactin-1 Heavy Chain. Lipocortin II. Annexin-2. Protein I. PAP-IV. P36. Epididymis Secretory Sperm Binding Protein. Epididymis Secretory Protein Li 270. Calpactin I Heavy Polypeptide. Chromobindin 8. Chromobindin-8. HEL-S-270. LPC2.	X-ray crystallography, 2.1Å
P07355	Annexin A2	ANXA2	Annexin A2. Annexin II. ANX2L4. CAL1H. LPC2D. LIP2. ANX2. Placental Anticoagulant Protein IV. Calpactin I Heavy Chain. Calpactin-1 Heavy Chain. Lipocortin II. Annexin-2. Protein I. PAP-IV. P36. Epididymis Secretory Sperm Binding Protein. Epididymis Secretory Protein Li 270. Calpactin I Heavy Polypeptide. Chromobindin 8. Chromobindin-8. HEL-S-270. LPC2.	X-ray crystallography, 2.1Å
P07355	Annexin A2	ANXA2	Annexin A2. Annexin II. ANX2L4. CAL1H. LPC2D. LIP2. ANX2. Placental Anticoagulant Protein IV. Calpactin I Heavy Chain. Calpactin-1 Heavy Chain. Lipocortin II. Annexin-2. Protein I. PAP-IV. P36. Epididymis Secretory Sperm Binding Protein. Epididymis Secretory Protein Li 270. Calpactin I Heavy Polypeptide. Chromobindin 8. Chromobindin-8. HEL-S-270. LPC2.	X-ray crystallography, 2.1Å
P07355	Annexin A2	ANXA2	Annexin A2. Annexin II. ANX2L4. CAL1H. LPC2D. LIP2. ANX2. Placental Anticoagulant Protein IV. Calpactin I Heavy Chain. Calpactin-1 Heavy Chain. Lipocortin II. Annexin-2. Protein I. PAP-IV. P36. Epididymis Secretory Sperm Binding Protein. Epididymis Secretory Protein Li 270. Calpactin I Heavy Polypeptide. Chromobindin 8. Chromobindin-8. HEL-S-270. LPC2.	X-ray crystallography, 2.1Å
P07355	Annexin A2	ANXA2	Annexin A2. Annexin II. ANX2L4. CAL1H. LPC2D. LIP2. ANX2. Placental Anticoagulant Protein IV. Calpactin I Heavy Chain. Calpactin-1 Heavy Chain. Lipocortin II. Annexin-2. Protein I. PAP-IV. P36. Epididymis Secretory Sperm Binding Protein. Epididymis Secretory Protein Li 270. Calpactin I Heavy Polypeptide. Chromobindin 8. Chromobindin-8. HEL-S-270. LPC2.	X-ray crystallography, 2.1Å
P07355	Annexin A2	ANXA2	Annexin A2. Annexin II. ANX2L4. CAL1H. LPC2D. LIP2. ANX2. Placental Anticoagulant Protein IV. Calpactin I Heavy Chain. Calpactin-1 Heavy Chain. Lipocortin II. Annexin-2. Protein I. PAP-IV. P36. Epididymis Secretory Sperm Binding Protein. Epididymis Secretory Protein Li 270. Calpactin I Heavy Polypeptide. Chromobindin 8. Chromobindin-8. HEL-S-270. LPC2.	X-ray crystallography, 2.1Å
P07355	Annexin A2	ANXA2	Annexin A2. Annexin II. ANX2L4. CAL1H. LPC2D. LIP2. ANX2. Placental Anticoagulant Protein IV. Calpactin I Heavy Chain. Calpactin-1 Heavy Chain. Lipocortin II. Annexin-2. Protein I. PAP-IV. P36. Epididymis Secretory Sperm Binding Protein. Epididymis Secretory Protein Li 270. Calpactin I Heavy Polypeptide. Chromobindin 8. Chromobindin-8. HEL-S-270. LPC2.	X-ray crystallography, 2.1Å
P12429	Annexin A3	ANXA3	Annexin A3. ANX3. Inositol 1,2-Cyclic Phosphate 2-Phosphohydrolase. Placental Anticoagulant Protein III. 35-Alpha Calcimedin. Lipocortin III. Annexin-3. PAP-III. Annexin III (Lipocortin III, 1,2-Cyclic-Inositol-Phosphate Phosphodiesterase, Placental Anticoagulant Protein III, Calcimedin 35-Alpha). Annexin III (Lipocortin III). Calcimedin 35-Alpha. Annexin III	X-ray crystallography, 1.95Å
P12429	Annexin A3	ANXA3	Annexin A3. ANX3. Inositol 1,2-Cyclic Phosphate 2-Phosphohydrolase. Placental Anticoagulant Protein III. 35-Alpha Calcimedin. Lipocortin III. Annexin-3. PAP-III. Annexin III (Lipocortin III, 1,2-Cyclic-Inositol-Phosphate Phosphodiesterase, Placental Anticoagulant Protein III, Calcimedin 35-Alpha). Annexin III (Lipocortin III). Calcimedin 35-Alpha. Annexin III	X-ray crystallography, 1.95Å
P12429	Annexin A3	ANXA3	Annexin A3. ANX3. Inositol 1,2-Cyclic Phosphate 2-Phosphohydrolase. Placental Anticoagulant Protein III. 35-Alpha Calcimedin. Lipocortin III. Annexin-3. PAP-III. Annexin III (Lipocortin III, 1,2-Cyclic-Inositol-Phosphate Phosphodiesterase, Placental Anticoagulant Protein III, Calcimedin 35-Alpha). Annexin III (Lipocortin III). Calcimedin 35-Alpha. Annexin III	X-ray crystallography, 1.95Å
P12429	Annexin A3	ANXA3	Annexin A3. ANX3. Inositol 1,2-Cyclic Phosphate 2-Phosphohydrolase. Placental Anticoagulant Protein III. 35-Alpha Calcimedin. Lipocortin III. Annexin-3. PAP-III. Annexin III (Lipocortin III, 1,2-Cyclic-Inositol-Phosphate Phosphodiesterase, Placental Anticoagulant Protein III, Calcimedin 35-Alpha). Annexin III (Lipocortin III). Calcimedin 35-Alpha. Annexin III	X-ray crystallography, 1.95Å
P12429	Annexin A3	ANXA3	Annexin A3. ANX3. Inositol 1,2-Cyclic Phosphate 2-Phosphohydrolase. Placental Anticoagulant Protein III. 35-Alpha Calcimedin. Lipocortin III. Annexin-3. PAP-III. Annexin III (Lipocortin III, 1,2-Cyclic-Inositol-Phosphate Phosphodiesterase, Placental Anticoagulant Protein III, Calcimedin 35-Alpha). Annexin III (Lipocortin III). Calcimedin 35-Alpha. Annexin III	X-ray crystallography, 1.95Å
P12429	Annexin A3	ANXA3	Annexin A3. ANX3. Inositol 1,2-Cyclic Phosphate 2-Phosphohydrolase. Placental Anticoagulant Protein III. 35-Alpha Calcimedin. Lipocortin III. Annexin-3. PAP-III. Annexin III (Lipocortin III, 1,2-Cyclic-Inositol-Phosphate Phosphodiesterase, Placental Anticoagulant Protein III, Calcimedin 35-Alpha). Annexin III (Lipocortin III). Calcimedin 35-Alpha. Annexin III	X-ray crystallography, 1.95Å
P12429	Annexin A3	ANXA3	Annexin A3. ANX3. Inositol 1,2-Cyclic Phosphate 2-Phosphohydrolase. Placental Anticoagulant Protein III. 35-Alpha Calcimedin. Lipocortin III. Annexin-3. PAP-III. Annexin III (Lipocortin III, 1,2-Cyclic-Inositol-Phosphate Phosphodiesterase, Placental Anticoagulant Protein III, Calcimedin 35-Alpha). Annexin III (Lipocortin III). Calcimedin 35-Alpha. Annexin III	X-ray crystallography, 1.95Å
P09525	Annexin A4	ANXA4	Annexin A4. ANX4. Carbohydrate-Binding Protein P33/P41. Placental Anticoagulant Protein II. 35-Beta Calcimedin. Chromobindin-4. Lipocortin IV. Endonexin I. Protein II. Annexin-4. PAP-II. P32.5. PP4-X. Annexin IV (Placental Anticoagulant Protein II). Epididymis Secretory Protein Li 274. Proliferation-Inducing Protein 28. Proliferation-Inducing Gene 28. Annexin IV. HEL-S-274. PIG28. ZAP36.	X-ray crystallography, 2.0Å
P09525	Annexin A4	ANXA4	Annexin A4. ANX4. Carbohydrate-Binding Protein P33/P41. Placental Anticoagulant Protein II. 35-Beta Calcimedin. Chromobindin-4. Lipocortin IV. Endonexin I. Protein II. Annexin-4. PAP-II. P32.5. PP4-X. Annexin IV (Placental Anticoagulant Protein II). Epididymis Secretory Protein Li 274. Proliferation-Inducing Protein 28. Proliferation-Inducing Gene 28. Annexin IV. HEL-S-274. PIG28. ZAP36.	X-ray crystallography, 2.0Å
P09525	Annexin A4	ANXA4	Annexin A4. ANX4. Carbohydrate-Binding Protein P33/P41. Placental Anticoagulant Protein II. 35-Beta Calcimedin. Chromobindin-4. Lipocortin IV. Endonexin I. Protein II. Annexin-4. PAP-II. P32.5. PP4-X. Annexin IV (Placental Anticoagulant Protein II). Epididymis Secretory Protein Li 274. Proliferation-Inducing Protein 28. Proliferation-Inducing Gene 28. Annexin IV. HEL-S-274. PIG28. ZAP36.	X-ray crystallography, 2.0Å
P09525	Annexin A4	ANXA4	Annexin A4. ANX4. Carbohydrate-Binding Protein P33/P41. Placental Anticoagulant Protein II. 35-Beta Calcimedin. Chromobindin-4. Lipocortin IV. Endonexin I. Protein II. Annexin-4. PAP-II. P32.5. PP4-X. Annexin IV (Placental Anticoagulant Protein II). Epididymis Secretory Protein Li 274. Proliferation-Inducing Protein 28. Proliferation-Inducing Gene 28. Annexin IV. HEL-S-274. PIG28. ZAP36.	X-ray crystallography, 2.0Å
P09525	Annexin A4	ANXA4	Annexin A4. ANX4. Carbohydrate-Binding Protein P33/P41. Placental Anticoagulant Protein II. 35-Beta Calcimedin. Chromobindin-4. Lipocortin IV. Endonexin I. Protein II. Annexin-4. PAP-II. P32.5. PP4-X. Annexin IV (Placental Anticoagulant Protein II). Epididymis Secretory Protein Li 274. Proliferation-Inducing Protein 28. Proliferation-Inducing Gene 28. Annexin IV. HEL-S-274. PIG28. ZAP36.	X-ray crystallography, 2.0Å
P09525	Annexin A4	ANXA4	Annexin A4. ANX4. Carbohydrate-Binding Protein P33/P41. Placental Anticoagulant Protein II. 35-Beta Calcimedin. Chromobindin-4. Lipocortin IV. Endonexin I. Protein II. Annexin-4. PAP-II. P32.5. PP4-X. Annexin IV (Placental Anticoagulant Protein II). Epididymis Secretory Protein Li 274. Proliferation-Inducing Protein 28. Proliferation-Inducing Gene 28. Annexin IV. HEL-S-274. PIG28. ZAP36.	X-ray crystallography, 2.0Å
P09525	Annexin A4	ANXA4	Annexin A4. ANX4. Carbohydrate-Binding Protein P33/P41. Placental Anticoagulant Protein II. 35-Beta Calcimedin. Chromobindin-4. Lipocortin IV. Endonexin I. Protein II. Annexin-4. PAP-II. P32.5. PP4-X. Annexin IV (Placental Anticoagulant Protein II). Epididymis Secretory Protein Li 274. Proliferation-Inducing Protein 28. Proliferation-Inducing Gene 28. Annexin IV. HEL-S-274. PIG28. ZAP36.	X-ray crystallography, 2.0Å
P09525	Annexin A4	ANXA4	Annexin A4. ANX4. Carbohydrate-Binding Protein P33/P41. Placental Anticoagulant Protein II. 35-Beta Calcimedin. Chromobindin-4. Lipocortin IV. Endonexin I. Protein II. Annexin-4. PAP-II. P32.5. PP4-X. Annexin IV (Placental Anticoagulant Protein II). Epididymis Secretory Protein Li 274. Proliferation-Inducing Protein 28. Proliferation-Inducing Gene 28. Annexin IV. HEL-S-274. PIG28. ZAP36.	X-ray crystallography, 2.0Å
P08758	Annexin A5	ANXA5	Annexin A5. ANX5. ENX2. Placental Anticoagulant Protein 4. Placental Anticoagulant Protein I. Vascular Anticoagulant-Alpha. Thromboplastin Inhibitor. Calphobindin I. Anchorin CII. Endonexin II. Lipocortin V. VAC-Alpha. Annexin V. Annexin-5. CBP-I. PAP-I. PP4. Epididymis Secretory Protein Li 7. HEL-S-7. RPRGL3.	X-ray crystallography, 1.9Å
P08758	Annexin A5	ANXA5	Annexin A5. ANX5. ENX2. Placental Anticoagulant Protein 4. Placental Anticoagulant Protein I. Vascular Anticoagulant-Alpha. Thromboplastin Inhibitor. Calphobindin I. Anchorin CII. Endonexin II. Lipocortin V. VAC-Alpha. Annexin V. Annexin-5. CBP-I. PAP-I. PP4. Epididymis Secretory Protein Li 7. HEL-S-7. RPRGL3.	X-ray crystallography, 1.9Å
P08758	Annexin A5	ANXA5	Annexin A5. ANX5. ENX2. Placental Anticoagulant Protein 4. Placental Anticoagulant Protein I. Vascular Anticoagulant-Alpha. Thromboplastin Inhibitor. Calphobindin I. Anchorin CII. Endonexin II. Lipocortin V. VAC-Alpha. Annexin V. Annexin-5. CBP-I. PAP-I. PP4. Epididymis Secretory Protein Li 7. HEL-S-7. RPRGL3.	X-ray crystallography, 1.9Å
P08758	Annexin A5	ANXA5	Annexin A5. ANX5. ENX2. Placental Anticoagulant Protein 4. Placental Anticoagulant Protein I. Vascular Anticoagulant-Alpha. Thromboplastin Inhibitor. Calphobindin I. Anchorin CII. Endonexin II. Lipocortin V. VAC-Alpha. Annexin V. Annexin-5. CBP-I. PAP-I. PP4. Epididymis Secretory Protein Li 7. HEL-S-7. RPRGL3.	X-ray crystallography, 1.9Å
P08758	Annexin A5	ANXA5	Annexin A5. ANX5. ENX2. Placental Anticoagulant Protein 4. Placental Anticoagulant Protein I. Vascular Anticoagulant-Alpha. Thromboplastin Inhibitor. Calphobindin I. Anchorin CII. Endonexin II. Lipocortin V. VAC-Alpha. Annexin V. Annexin-5. CBP-I. PAP-I. PP4. Epididymis Secretory Protein Li 7. HEL-S-7. RPRGL3.	X-ray crystallography, 1.9Å
P08758	Annexin A5	ANXA5	Annexin A5. ANX5. ENX2. Placental Anticoagulant Protein 4. Placental Anticoagulant Protein I. Vascular Anticoagulant-Alpha. Thromboplastin Inhibitor. Calphobindin I. Anchorin CII. Endonexin II. Lipocortin V. VAC-Alpha. Annexin V. Annexin-5. CBP-I. PAP-I. PP4. Epididymis Secretory Protein Li 7. HEL-S-7. RPRGL3.	X-ray crystallography, 2.3Å
P08758	Annexin A5	ANXA5	Annexin A5. ANX5. ENX2. Placental Anticoagulant Protein 4. Placental Anticoagulant Protein I. Vascular Anticoagulant-Alpha. Thromboplastin Inhibitor. Calphobindin I. Anchorin CII. Endonexin II. Lipocortin V. VAC-Alpha. Annexin V. Annexin-5. CBP-I. PAP-I. PP4. Epididymis Secretory Protein Li 7. HEL-S-7. RPRGL3.	X-ray crystallography, 2.3Å
P08758	Annexin A5	ANXA5	Annexin A5. ANX5. ENX2. Placental Anticoagulant Protein 4. Placental Anticoagulant Protein I. Vascular Anticoagulant-Alpha. Thromboplastin Inhibitor. Calphobindin I. Anchorin CII. Endonexin II. Lipocortin V. VAC-Alpha. Annexin V. Annexin-5. CBP-I. PAP-I. PP4. Epididymis Secretory Protein Li 7. HEL-S-7. RPRGL3.	X-ray crystallography, 2.3Å
P08758	Annexin A5	ANXA5	Annexin A5. ANX5. ENX2. Placental Anticoagulant Protein 4. Placental Anticoagulant Protein I. Vascular Anticoagulant-Alpha. Thromboplastin Inhibitor. Calphobindin I. Anchorin CII. Endonexin II. Lipocortin V. VAC-Alpha. Annexin V. Annexin-5. CBP-I. PAP-I. PP4. Epididymis Secretory Protein Li 7. HEL-S-7. RPRGL3.	X-ray crystallography, 2.3Å
P08758	Annexin A5	ANXA5	Annexin A5. ANX5. ENX2. Placental Anticoagulant Protein 4. Placental Anticoagulant Protein I. Vascular Anticoagulant-Alpha. Thromboplastin Inhibitor. Calphobindin I. Anchorin CII. Endonexin II. Lipocortin V. VAC-Alpha. Annexin V. Annexin-5. CBP-I. PAP-I. PP4. Epididymis Secretory Protein Li 7. HEL-S-7. RPRGL3.	X-ray crystallography, 2.3Å
P27797	Calreticulin	CALR	CALR. Calreticulin. CC1qR. SSA. CRT. RO. Sicca Syndrome Antigen A (Autoantigen Ro; Calreticulin). Endoplasmic Reticulum Resident Protein 60. Calregulin. FLJ26680. CRP55. ERp60. HACBP. Grp60. Epididymis Secretory Sperm Binding Protein Li 99n. Autoantigen Ro. HEL-S-99n. CRTC.	Calcium binding inferred through similarity
Q8WXI8	C-type lectin domain family 4 member D	CLEC4D		X-ray crystallography, 2.29Å
Q6EIG7	C-type lectin domain family 6 member A	CLEC6A		X-ray crystallography, 2.4Å
Q6EIG7	C-type lectin domain family 6 member A	CLEC6A		X-ray crystallography, 2.4Å
Q9UMR7	C-type lectin domain family 4 member A	CLEC4A		X-ray crystallography, 2.9Å
Q9UMR7	C-type lectin domain family 4 member A	CLEC4A		X-ray crystallography, 2.9Å
Q8IUN9	C-type lectin domain family 10 member A	CLEC10A		X-ray crystallography, 1.2Å
Q8IUN9	C-type lectin domain family 10 member A	CLEC10A		X-ray crystallography, 1.2Å
P07306	Asialoglycoprotein receptor 1	ASGR1		X-ray crystallography, 1.4Å
P07306	Asialoglycoprotein receptor 1	ASGR1		X-ray crystallography, 1.4Å
P07306	Asialoglycoprotein receptor 1	ASGR1		X-ray crystallography, 1.4Å
Q9NNX6	CD209 antigen	CD209		X-ray crystallography, 2.5Å
P05452	Tetranectin	CLEC3B		X-ray crystallography, 2.8Å
P06734	Low affinity immunoglobulin epsilon Fc receptor	FCER2		X-ray crystallography, 1.3Å
P16112	Aggrecan core protein	ACAN		Calcium binding inferred through similarity
P16112	Aggrecan core protein	ACAN		Calcium binding inferred through similarity
P35247	Pulmonary surfactant-associated protein D	SFTPD		X-ray crystallography, 1.6Å
P14151	L-selectin	SELL		X-ray crystallography, 1.94Å
P16581	E-selectin	SELE		X-ray crystallography, 1.93Å
Q9UJ71	C-type lectin domain family 4 member K	CD207		X-ray crystallography, 2.3Å
Q5KU26	Collectin-12	COLEC12		Inferred
Q5KU26	Collectin-12	COLEC12		Inferred
Q5KU26	Collectin-12	COLEC12		Inferred
Q9BWP8	Collectin-11	COLEC11	COLEC11. Collectin Subfamily Member 11. CL-K1. Collectin Kidney Protein 1. Collectin K1. Collectin-11. MGC3279. CL-11. Collectin Sub-Family Member 11. CL-K1-IIa. CL-K1-IIb. CL-K1-II. CL-K1-I. 3MC2. CLK1.	X-ray crystallography, 2.45Å
P11226	Mannose-binding protein C	MBL2	MBL2. Mannose Binding Lectin 2. COLEC1. MBL. Mannose-Binding Lectin (Protein C) 2, Soluble (Opsonic Defect). Mannose-Binding Protein C. Collectin-1. MBP-C. MBP1. Mannose-Binding Lectin 2, Soluble (Opsonic Defect). Mannose-Binding Lectin (Protein C) 2, Soluble. Mannan-Binding Protein. Mannose-Binding Lectin. Mannan-Binding Lectin. HSMBPC. MBL2D. MBPD. MBP.	X-ray crystallography, 2.5Å
P16109	P-selectin	SELP	SELP. Selectin P. PADGEM. GMP140. CD62P. CD62. PSEL. GRMP. Platelet Activation Dependent Granule-External Membrane Protein. Selectin P (Granule Membrane Protein 140kDa, Antigen CD62). Leukocyte-Endothelial Cell Adhesion Molecule 3. CD62 Antigen-Like Family Member P. Granule Membrane Protein 140kDa. Granule Membrane Protein 140. P-Selectin. GMP-140. LECAM3. Selectin P (Granule Membrane Protein 140…	X-ray crystallography, 1.9Å
P22897	Macrophage mannose receptor 1	MRC1	MRC1. Mannose Receptor C-Type 1. CLEC13DL. CLEC13D. BA541I19.1. MRC1L1. CD206. Macrophage Mannose Receptor 1-Like Protein 1. C-Type Lectin Domain Family 13 Member D. Mannose Receptor, C Type 1-Like 1. Macrophage Mannose Receptor 1. Human Mannose Receptor. MMR. HMR. C-Type Lectin Domain Family 13 Member D-Like. Macrophage Mannose Receptor. Mannose Receptor, C Type 1. CD206 Antigen.	X-ray crystallography, 2.3Å
P22897	Macrophage mannose receptor 1	MRC1	MRC1. Mannose Receptor C-Type 1. CLEC13DL. CLEC13D. BA541I19.1. MRC1L1. CD206. Macrophage Mannose Receptor 1-Like Protein 1. C-Type Lectin Domain Family 13 Member D. Mannose Receptor, C Type 1-Like 1. Macrophage Mannose Receptor 1. Human Mannose Receptor. MMR. HMR. C-Type Lectin Domain Family 13 Member D-Like. Macrophage Mannose Receptor. Mannose Receptor, C Type 1. CD206 Antigen.	X-ray crystallography, 2.3Å
P22897	Macrophage mannose receptor 1	MRC1	MRC1. Mannose Receptor C-Type 1. CLEC13DL. CLEC13D. BA541I19.1. MRC1L1. CD206. Macrophage Mannose Receptor 1-Like Protein 1. C-Type Lectin Domain Family 13 Member D. Mannose Receptor, C Type 1-Like 1. Macrophage Mannose Receptor 1. Human Mannose Receptor. MMR. HMR. C-Type Lectin Domain Family 13 Member D-Like. Macrophage Mannose Receptor. Mannose Receptor, C Type 1. CD206 Antigen.	X-ray crystallography, 2.3Å
P00709	Alpha-lactalbumin	LALBA	LALBA. Lactalbumin Alpha. LYZL7. Lactose Synthase B Protein. Lysozyme-Like Protein 7. Alpha-Lactalbumin. Lactalbumin, Alpha-. Lysozyme G. LYZG.	X-ray crystallography, 1.61Å
P00709	Alpha-lactalbumin	LALBA	LALBA. Lactalbumin Alpha. LYZL7. Lactose Synthase B Protein. Lysozyme-Like Protein 7. Alpha-Lactalbumin. Lactalbumin, Alpha-. Lysozyme G. LYZG.	X-ray crystallography, 1.61Å
Q86YS7	C2 domain-containing protein 5	C2CD5	C2 calcium dependent domain containing 5, KIAA0528, CDP138, C2 domain containing phosphoprotein of 138 KDa	Prosite annotation
Q86YS7	C2 domain-containing protein 5	C2CD5	C2 calcium dependent domain containing 5, KIAA0528, CDP138, C2 domain containing phosphoprotein of 138 KDa	Prosite annotation
Q15811	Intersectin-1	ITSN1	Intersectin 1. SH3P17. Human Intersectin-SH3 Domain-Containing Protein SH3P17. Src Homology 3 Domain-Containing Protein. Intersectin 1 Short Form Variant, 11. Intersectin 1 Short Form Variant 3. Intersectin 1 (SH3 Domain Protein). SH3 Domain-Containing Protein 1A. Intersectin Short Variant 12. Intersectin-1. SH3D1A. ITSN. SH3 Domain Protein-1A. MGC134948. MGC134949. ITSN1.	Prosite annotation
Q15811	Intersectin-1	ITSN1	Intersectin 1. SH3P17. Human Intersectin-SH3 Domain-Containing Protein SH3P17. Src Homology 3 Domain-Containing Protein. Intersectin 1 Short Form Variant, 11. Intersectin 1 Short Form Variant 3. Intersectin 1 (SH3 Domain Protein). SH3 Domain-Containing Protein 1A. Intersectin Short Variant 12. Intersectin-1. SH3D1A. ITSN. SH3 Domain Protein-1A. MGC134948. MGC134949. ITSN1.	Prosite annotation
Q9NZM3	Intersectin-2	ITSN2	Intersectin 2. SH3P18. SWAP. SH3P18-Like WASP-Associated Protein. SH3 Domain-Containing Protein 1B. Intersectin-2. KIAA1256. PRO2015. SH3D1B. SWA. SH3P18-Like WASP Associated Protein. SH3 Domain Protein 1B. ITSN2.	Prosite annotation
Q9NZM3	Intersectin-2	ITSN2	Intersectin 2. SH3P18. SWAP. SH3P18-Like WASP-Associated Protein. SH3 Domain-Containing Protein 1B. Intersectin-2. KIAA1256. PRO2015. SH3D1B. SWA. SH3P18-Like WASP Associated Protein. SH3 Domain Protein 1B. ITSN2.	Prosite annotation
P47712	Cytosolic phospholipase A2	PLA2G4A	PLA2G4A. Phospholipase A2 Group IVA. CPLA2-Alpha. PLA2G4. CPLA2. Phospholipase A2, Group IVA (Cytosolic, Calcium-Dependent). Cytosolic Phospholipase A2. Calcium-Dependent Phospholipid-Binding Protein. Phosphatidylcholine 2-Acylhydrolase. Lysophospholipase. GURDP.	X-ray crystallography, 2.5Å
P47712	Cytosolic phospholipase A2	PLA2G4A	PLA2G4A. Phospholipase A2 Group IVA. CPLA2-Alpha. PLA2G4. CPLA2. Phospholipase A2, Group IVA (Cytosolic, Calcium-Dependent). Cytosolic Phospholipase A2. Calcium-Dependent Phospholipid-Binding Protein. Phosphatidylcholine 2-Acylhydrolase. Lysophospholipase. GURDP.	X-ray crystallography, 2.5Å
P0C869	Cytosolic phospholipase A2 beta	PLA2G4B	PLA2G4B. Phospholipase A2 Group IVB. CPLA2-Beta. HsT16992. Phospholipase A2, Group IVB (Cytosolic). Cytosolic Phospholipase A2 Beta. Lysophospholipase A1 Group IVB. EC 3.1.1.4. EC 3.1.1.5.	Prosite annotation
P0C869	Cytosolic phospholipase A2 beta	PLA2G4B	PLA2G4B. Phospholipase A2 Group IVB. CPLA2-Beta. HsT16992. Phospholipase A2, Group IVB (Cytosolic). Cytosolic Phospholipase A2 Beta. Lysophospholipase A1 Group IVB. EC 3.1.1.4. EC 3.1.1.5.	Prosite annotation
P0C869	Cytosolic phospholipase A2 beta	PLA2G4B	PLA2G4B. Phospholipase A2 Group IVB. CPLA2-Beta. HsT16992. Phospholipase A2, Group IVB (Cytosolic). Cytosolic Phospholipase A2 Beta. Lysophospholipase A1 Group IVB. EC 3.1.1.4. EC 3.1.1.5.	Prosite annotation
Q86XP0	Cytosolic phospholipase A2 delta	PLA2G4D	PLA2G4D. Phospholipase A2 Group IVD. CPLA2delta. Phospholipase A2, Group IVD (Cytosolic). Cytosolic Phospholipase A2 Delta. CPLA2-Delta. EC 3.1.1.4. Phospholipase A2 Delta, Cytosolic.	X-ray crystallography, 2.2Å
Q86XP0	Cytosolic phospholipase A2 delta	PLA2G4D	PLA2G4D. Phospholipase A2 Group IVD. CPLA2delta. Phospholipase A2, Group IVD (Cytosolic). Cytosolic Phospholipase A2 Delta. CPLA2-Delta. EC 3.1.1.4. Phospholipase A2 Delta, Cytosolic.	X-ray crystallography, 2.2Å
Q86XP0	Cytosolic phospholipase A2 delta	PLA2G4D	PLA2G4D. Phospholipase A2 Group IVD. CPLA2delta. Phospholipase A2, Group IVD (Cytosolic). Cytosolic Phospholipase A2 Delta. CPLA2-Delta. EC 3.1.1.4. Phospholipase A2 Delta, Cytosolic.	X-ray crystallography, 2.2Å
Q3MJ16	Cytosolic phospholipase A2 epsilon	PLA2G4E	PLA2G4E. Phospholipase A2 Group IVE. Calcium-Dependent N-Acyltransferase. Cytosolic Phospholipase A2 Epsilon. CPLA2-Epsilon. FLJ45651. Phospholipase A2, Group IVE. EC 3.1.1.4.	Prosite annotation
Q3MJ16	Cytosolic phospholipase A2 epsilon	PLA2G4E	PLA2G4E. Phospholipase A2 Group IVE. Calcium-Dependent N-Acyltransferase. Cytosolic Phospholipase A2 Epsilon. CPLA2-Epsilon. FLJ45651. Phospholipase A2, Group IVE. EC 3.1.1.4.	Prosite annotation
Q3MJ16	Cytosolic phospholipase A2 epsilon	PLA2G4E	PLA2G4E. Phospholipase A2 Group IVE. Calcium-Dependent N-Acyltransferase. Cytosolic Phospholipase A2 Epsilon. CPLA2-Epsilon. FLJ45651. Phospholipase A2, Group IVE. EC 3.1.1.4.	Prosite annotation
Q68DD2	Cytosolic phospholipase A2 zeta	PLA2G4F	PLA2G4F. Phospholipase A2 Group IVF. Cytosolic Phospholipase A2 Zeta. CPLA2-Zeta. PLA2G4F/Z. Phospholipase A2, Group IVF. EC 3.1.1.4. PLA2G4FZ.	Prosite annotation
Q68DD2	Cytosolic phospholipase A2 zeta	PLA2G4F	PLA2G4F. Phospholipase A2 Group IVF. Cytosolic Phospholipase A2 Zeta. CPLA2-Zeta. PLA2G4F/Z. Phospholipase A2, Group IVF. EC 3.1.1.4. PLA2G4FZ.	Prosite annotation
Q68DD2	Cytosolic phospholipase A2 zeta	PLA2G4F	PLA2G4F. Phospholipase A2 Group IVF. Cytosolic Phospholipase A2 Zeta. CPLA2-Zeta. PLA2G4F/Z. Phospholipase A2, Group IVF. EC 3.1.1.4. PLA2G4FZ.	Prosite annotation
P51178	1-phosphatidylinositol 4,5-bisphosphate phosphodiesterase delta-1	PLCD1	Phospholipase C Delta 1. 1-Phosphatidylinositol 4,5-Bisphosphate Phosphodiesterase Delta-1. Phosphoinositide Phospholipase C-Delta-1. Phospholipase C-III. PLC-Delta-1. EC 3.1.4.11. PLC-III. Epididymis Secretory Sperm Binding Protein. Phospholipase C, Delta 1. Phospholipase C-Delta-1. Phospholipase C I 1. Phospholipase C Δ1. NDNC3. PLCD1.	Prosite annotation
P51178	1-phosphatidylinositol 4,5-bisphosphate phosphodiesterase delta-1	PLCD1	Phospholipase C Delta 1. 1-Phosphatidylinositol 4,5-Bisphosphate Phosphodiesterase Delta-1. Phosphoinositide Phospholipase C-Delta-1. Phospholipase C-III. PLC-Delta-1. EC 3.1.4.11. PLC-III. Epididymis Secretory Sperm Binding Protein. Phospholipase C, Delta 1. Phospholipase C-Delta-1. Phospholipase C I 1. Phospholipase C Δ1. NDNC3. PLCD1.	Prosite annotation
Q8N3E9	1-phosphatidylinositol 4,5-bisphosphate phosphodiesterase delta-3	PLCD3	Phospholipase C Delta 3. 1-Phosphatidylinositol 4,5-Bisphosphate Phosphodiesterase Delta-3. Phosphoinositide Phospholipase C-Delta-3. PLC-Delta-3. EC 3.1.4.11. 1-Phosphatidylinositol-4,5-Bisphosphate Phosphodiesterase Delta-3. Phospholipase C, Delta 3. Phospholipase C-Delta-3. PLC Delta3. KIAA1964. PLCD3.	Inferred
Q8N3E9	1-phosphatidylinositol 4,5-bisphosphate phosphodiesterase delta-3	PLCD3	Phospholipase C Delta 3. 1-Phosphatidylinositol 4,5-Bisphosphate Phosphodiesterase Delta-3. Phosphoinositide Phospholipase C-Delta-3. PLC-Delta-3. EC 3.1.4.11. 1-Phosphatidylinositol-4,5-Bisphosphate Phosphodiesterase Delta-3. Phospholipase C, Delta 3. Phospholipase C-Delta-3. PLC Delta3. KIAA1964. PLCD3.	Inferred
Q9BRC7	1-phosphatidylinositol 4,5-bisphosphate phosphodiesterase delta-4	PLCD4	Phospholipase C Delta 4. 1-Phosphatidylinositol 4,5-Bisphosphate Phosphodiesterase Delta-4. Phosphoinositide Phospholipase C-Delta-4. EC 3.1.4.11. Phospholipase C, Delta 4. Phospholipase C-Delta-4. PLC-Delta-4. PLC Delta4. HPLCD4. PLCD4.	Inferred
Q9BRC7	1-phosphatidylinositol 4,5-bisphosphate phosphodiesterase delta-4	PLCD4	Phospholipase C Delta 4. 1-Phosphatidylinositol 4,5-Bisphosphate Phosphodiesterase Delta-4. Phosphoinositide Phospholipase C-Delta-4. EC 3.1.4.11. Phospholipase C, Delta 4. Phospholipase C-Delta-4. PLC-Delta-4. PLC Delta4. HPLCD4. PLCD4.	Inferred
Q4KWH8	1-phosphatidylinositol 4,5-bisphosphate phosphodiesterase eta-1	PLCH1	Phospholipase C Eta 1. 1-Phosphatidylinositol 4,5-Bisphosphate Phosphodiesterase Eta-1. Phosphoinositide Phospholipase C-Eta-1. Phospholipase C-Like Protein 3. Phospholipase C-Like 3. EC 3.1.4.11. PLC-Eta-1. KIAA1069. PLC-L3. PLCL3. Phospholipase C, Eta 1. Phospholipase C-Eta1a. Phospholipase C-Eta1b. Phospholipase C-Eta-1. DKFZp434C1372. PLC Eta 1. MGC117152. PLCeta1. PLCH1.	Inferred
Q4KWH8	1-phosphatidylinositol 4,5-bisphosphate phosphodiesterase eta-1	PLCH1	Phospholipase C Eta 1. 1-Phosphatidylinositol 4,5-Bisphosphate Phosphodiesterase Eta-1. Phosphoinositide Phospholipase C-Eta-1. Phospholipase C-Like Protein 3. Phospholipase C-Like 3. EC 3.1.4.11. PLC-Eta-1. KIAA1069. PLC-L3. PLCL3. Phospholipase C, Eta 1. Phospholipase C-Eta1a. Phospholipase C-Eta1b. Phospholipase C-Eta-1. DKFZp434C1372. PLC Eta 1. MGC117152. PLCeta1. PLCH1.	Inferred
O75038	1-phosphatidylinositol 4,5-bisphosphate phosphodiesterase eta-2	PLCH2	Phospholipase C Eta 2. 1-Phosphatidylinositol 4,5-Bisphosphate Phosphodiesterase Eta-2. PLC-Eta2. Phosphoinositide Phospholipase C-Like 4. Phosphoinositide Phospholipase C-Eta-2. Phospholipase C-Like Protein 4. Phospholipase C-Like 4. EC 3.1.4.11. KIAA0450. PLCeta2. PLC-L4. PLCL4. Phospholipase C, Eta 2. Phospholipase C-Eta-2. Phospholipase C-Eta2. RP3-395M20.1. PLCH2.	Inferred
O75038	1-phosphatidylinositol 4,5-bisphosphate phosphodiesterase eta-2	PLCH2	Phospholipase C Eta 2. 1-Phosphatidylinositol 4,5-Bisphosphate Phosphodiesterase Eta-2. PLC-Eta2. Phosphoinositide Phospholipase C-Like 4. Phosphoinositide Phospholipase C-Eta-2. Phospholipase C-Like Protein 4. Phospholipase C-Like 4. EC 3.1.4.11. KIAA0450. PLCeta2. PLC-L4. PLCL4. Phospholipase C, Eta 2. Phospholipase C-Eta-2. Phospholipase C-Eta2. RP3-395M20.1. PLCH2.	Inferred
P14222	Perforin-1	PRF1	PRF1. Perforin 1. PFP. P1. HPLH2. Perforin 1 (Pore Forming Protein). Lymphocyte Pore-Forming Protein. Perforin-1. Cytolysin. Perforin 1 (Preforming Protein). Perforin.	X-ray crystallography, 2.75Å
P17252	Protein kinase C alpha type	PRKCA	Protein Kinase C Alpha. Protein Kinase C Alpha Type. EC 2.7.11.13. PKC-Alpha. PRKACA. PKC-A. PKCA. Protein Kinase C, Alpha. Aging-Associated Gene 6. EC 2.7.11. PKCalpha. PKCI+/-. PRKCA. AAG6. PKCα.	X-ray crystallography, 1.9Å
P17252	Protein kinase C alpha type	PRKCA	Protein Kinase C Alpha. Protein Kinase C Alpha Type. EC 2.7.11.13. PKC-Alpha. PRKACA. PKC-A. PKCA. Protein Kinase C, Alpha. Aging-Associated Gene 6. EC 2.7.11. PKCalpha. PKCI+/-. PRKCA. AAG6. PKCα.	X-ray crystallography, 1.9Å
P05771	Protein kinase C beta type	PRKCB	PRKCB. Protein Kinase C Beta. PRKCB1. PKCB. Protein Kinase C Beta Type. EC 2.7.11.13. PKC-Beta. PRKCB2. PKC-B. Protein Kinase C, Beta 1 Polypeptide. Protein Kinase C, Beta 1. Protein Kinase C, Beta. EC 2.7.11. PKCI(2). PKCbeta. PKCÎ². PKCβ.	Inferred
P05771	Protein kinase C beta type	PRKCB	PRKCB. Protein Kinase C Beta. PRKCB1. PKCB. Protein Kinase C Beta Type. EC 2.7.11.13. PKC-Beta. PRKCB2. PKC-B. Protein Kinase C, Beta 1 Polypeptide. Protein Kinase C, Beta 1. Protein Kinase C, Beta. EC 2.7.11. PKCI(2). PKCbeta. PKCÎ². PKCβ.	Inferred
P05129	Protein kinase C gamma type	PRKCG	PRKCG. Protein Kinase C Gamma. PKC-Gamma. PKCC. PKCG. Protein Kinase C Gamma Type. EC 2.7.11.13. MGC57564. SCA14. Protein Kinase C, Gamma. EC 2.7.11. PKCgamma. PKCI(3). PKCÎ³. PKCγ.	X-ray crystallography, 2.0Å
P05129	Protein kinase C gamma type	PRKCG	PRKCG. Protein Kinase C Gamma. PKC-Gamma. PKCC. PKCG. Protein Kinase C Gamma Type. EC 2.7.11.13. MGC57564. SCA14. Protein Kinase C, Gamma. EC 2.7.11. PKCgamma. PKCI(3). PKCÎ³. PKCγ.	X-ray crystallography, 2.0Å
Q86YS7	C2 domain-containing protein 5	C2CD5	C2CD5. C2 Calcium Dependent Domain Containing 5. KIAA0528. CDP138. 138 KDa C2 Domain-Containing Phosphoprotein. C2 Domain-Containing Protein 5. C2 Domain-Containing Phosphoprotein Of 138 KDa.	Prosite annotation
Q86YS7	C2 domain-containing protein 5	C2CD5	C2CD5. C2 Calcium Dependent Domain Containing 5. KIAA0528. CDP138. 138 KDa C2 Domain-Containing Phosphoprotein. C2 Domain-Containing Protein 5. C2 Domain-Containing Phosphoprotein Of 138 KDa.	Prosite annotation
O94812	BAI1-associated protein 3	BAIAP3	BAIAP3. BAI1 Associated Protein 3. BAP3. BAI1-Associated Protein 3. KIAA0734. Brain-Specific Angiogenesis Inhibitor I-Associated Protein 3. BAI-Associated Protein 3.	Prosite annotation
O94812	BAI1-associated protein 3	BAIAP3	BAIAP3. BAI1 Associated Protein 3. BAP3. BAI1-Associated Protein 3. KIAA0734. Brain-Specific Angiogenesis Inhibitor I-Associated Protein 3. BAI-Associated Protein 3.	Prosite annotation
O94812	BAI1-associated protein 3	BAIAP3	BAIAP3. BAI1 Associated Protein 3. BAP3. BAI1-Associated Protein 3. KIAA0734. Brain-Specific Angiogenesis Inhibitor I-Associated Protein 3. BAI-Associated Protein 3.	Prosite annotation
O94812	BAI1-associated protein 3	BAIAP3	BAIAP3. BAI1 Associated Protein 3. BAP3. BAI1-Associated Protein 3. KIAA0734. Brain-Specific Angiogenesis Inhibitor I-Associated Protein 3. BAI-Associated Protein 3.	Prosite annotation
Q9BSJ8	Extended synaptotagmin-1	ESYT1	ESYT1. Extended Synaptotagmin 1. MBC2. KIAA0747. FAM62A. Family With Sequence Similarity 62 (C2 Domain Containing), Member A. Membrane-Bound C2 Domain-Containing Protein. Extended Synaptotagmin-1. Extended Synaptotagmin-Like Protein 1. Extended Synaptotagmin Like Protein 1. Extended Synaptotagmin Protein 1. E-Syt1.	Prosite annotation
Q9BSJ8	Extended synaptotagmin-1	ESYT1	ESYT1. Extended Synaptotagmin 1. MBC2. KIAA0747. FAM62A. Family With Sequence Similarity 62 (C2 Domain Containing), Member A. Membrane-Bound C2 Domain-Containing Protein. Extended Synaptotagmin-1. Extended Synaptotagmin-Like Protein 1. Extended Synaptotagmin Like Protein 1. Extended Synaptotagmin Protein 1. E-Syt1.	Prosite annotation
A0FGR8	Extended synaptotagmin-2	ESYT2	ESYT2. Extended Synaptotagmin 2. KIAA1228. CHR2SYT. FAM62B. Family With Sequence Similarity 62 (C2 Domain Containing), Member B. Extended Synaptotagmin-2. E-Syt2. Extended Synaptotagmin-Like Protein 2. Extended Synaptotagmin Like Protein 2. Extended Synaptotagmin Protein 2. Chr2 Synaptotagmin. Chr2Syt.	X-ray crystallography, 2.1Å
A0FGR8	Extended synaptotagmin-2	ESYT2	ESYT2. Extended Synaptotagmin 2. KIAA1228. CHR2SYT. FAM62B. Family With Sequence Similarity 62 (C2 Domain Containing), Member B. Extended Synaptotagmin-2. E-Syt2. Extended Synaptotagmin-Like Protein 2. Extended Synaptotagmin Like Protein 2. Extended Synaptotagmin Protein 2. Chr2 Synaptotagmin. Chr2Syt.	X-ray crystallography, 2.1Å
A0FGR9	Extended synaptotagmin-3	ESYT3	ESYT3. Extended Synaptotagmin 3. CHR3SYT. FAM62C. Family With Sequence Similarity 62 (C2 Domain Containing), Member C. Extended Synaptotagmin-3. E-Syt3. Extended Synaptotagmin-Like Protein 3. Extended Synaptotagmin Protein 3. Chr3 Synaptotagmin. Chr3Syt.	Calcium binding inferred through similarity
A0FGR9	Extended synaptotagmin-3	ESYT3	ESYT3. Extended Synaptotagmin 3. CHR3SYT. FAM62C. Family With Sequence Similarity 62 (C2 Domain Containing), Member C. Extended Synaptotagmin-3. E-Syt3. Extended Synaptotagmin-Like Protein 3. Extended Synaptotagmin Protein 3. Chr3 Synaptotagmin. Chr3Syt.	Calcium binding inferred through similarity
Q9Y6V0	Protein piccolo	PCLO	PCLO. Piccolo Presynaptic Cytomatrix Protein. ACZ. KIAA0559. Aczonin. Protein Piccolo. DKFZp779G1236. Piccolo (Presynaptic Cytomatrix Protein). PCH3.	Prosite annotation
Q9Y6V0	Protein piccolo	PCLO	PCLO. Piccolo Presynaptic Cytomatrix Protein. ACZ. KIAA0559. Aczonin. Protein Piccolo. DKFZp779G1236. Piccolo (Presynaptic Cytomatrix Protein). PCH3.	Prosite annotation
Q9Y2J0	Rabphilin-3A	RPH3A	RPH3A. Rabphilin 3A. Exophilin-1. KIAA0985. Rabphilin-3A. Rabphilin. Rabphilin 3A Homolog (Mouse). Rabphilin 3A Homolog.	Calcium binding inferred through similarity
Q9Y2J0	Rabphilin-3A	RPH3A	RPH3A. Rabphilin 3A. Exophilin-1. KIAA0985. Rabphilin-3A. Rabphilin. Rabphilin 3A Homolog (Mouse). Rabphilin 3A Homolog.	Calcium binding inferred through similarity
Q9H2B2	Synaptotagmin-4	SYT4	SYT4. Synaptotagmin 4. Synaptotagmin IV. KIAA1342. HsT1192. Synaptotagmin-4. SytIV.	Solution NMR
Q8NB66	Protein unc-13 homolog C	UNC13C	UNC13C. Unc-13 Homolog C. Munc13-3. Protein Unc-13 Homolog C. DKFZp547H074. Unc-13 Homolog C (C. Elegans). Unc-13-Like 3.	Prosite annotation
Q8NB66	Protein unc-13 homolog C	UNC13C	UNC13C. Unc-13 Homolog C. Munc13-3. Protein Unc-13 Homolog C. DKFZp547H074. Unc-13 Homolog C (C. Elegans). Unc-13-Like 3.	Prosite annotation
O94812	BAI1-associated protein 3	BAIAP3	BAIAP3. BAI1 Associated Protein 3. BAP3. BAI1-Associated Protein 3. KIAA0734. Brain-Specific Angiogenesis Inhibitor I-Associated Protein 3. BAI-Associated Protein 3.	Prosite annotation
O94812	BAI1-associated protein 3	BAIAP3	BAIAP3. BAI1 Associated Protein 3. BAP3. BAI1-Associated Protein 3. KIAA0734. Brain-Specific Angiogenesis Inhibitor I-Associated Protein 3. BAI-Associated Protein 3.	Prosite annotation
Q99829	Copine-1	CPNE1	CPNE1. Copine 1. CPN1. Copine I. Chromobindin 17. Copine-1. COPN1.	Prosite annotation
Q99829	Copine-1	CPNE1	CPNE1. Copine 1. CPN1. Copine I. Chromobindin 17. Copine-1. COPN1.	Prosite annotation
Q99829	Copine-1	CPNE1	CPNE1. Copine 1. CPN1. Copine I. Chromobindin 17. Copine-1. COPN1.	Prosite annotation
Q99829	Copine-1	CPNE1	CPNE1. Copine 1. CPN1. Copine I. Chromobindin 17. Copine-1. COPN1.	Prosite annotation
Q96FN4	Copine-2	CPNE2	CPNE2. Copine 2. Copine II. CPN2. Copine-2. COPN2.	Prosite annotation
Q96FN4	Copine-2	CPNE2	CPNE2. Copine 2. Copine II. CPN2. Copine-2. COPN2.	Prosite annotation
Q96FN4	Copine-2	CPNE2	CPNE2. Copine 2. Copine II. CPN2. Copine-2. COPN2.	Prosite annotation
Q96FN4	Copine-2	CPNE2	CPNE2. Copine 2. Copine II. CPN2. Copine-2. COPN2.	Prosite annotation
Q96A23	Copine-4	CPNE4	CPNE4. Copine 4. Copine IV. COPN4. CPN4. Copine 8. Copine-4. Copine-8.	Prosite annotation
Q96A23	Copine-4	CPNE4	CPNE4. Copine 4. Copine IV. COPN4. CPN4. Copine 8. Copine-4. Copine-8.	Prosite annotation
Q9HCH3	Copine-5	CPNE5	CPNE5. Copine 5. KIAA1599. Copine V. COPN5. CPN5. Copine-5.	Prosite annotation
Q9HCH3	Copine-5	CPNE5	CPNE5. Copine 5. KIAA1599. Copine V. COPN5. CPN5. Copine-5.	Prosite annotation
Q9HCH3	Copine-5	CPNE5	CPNE5. Copine 5. KIAA1599. Copine V. COPN5. CPN5. Copine-5.	Prosite annotation
Q9HCH3	Copine-5	CPNE5	CPNE5. Copine 5. KIAA1599. Copine V. COPN5. CPN5. Copine-5.	Prosite annotation
Q9HCH3	Copine-5	CPNE5	CPNE5. Copine 5. KIAA1599. Copine V. COPN5. CPN5. Copine-5.	Prosite annotation
Q9HCH3	Copine-5	CPNE5	CPNE5. Copine 5. KIAA1599. Copine V. COPN5. CPN5. Copine-5.	Prosite annotation
O95741	Copine-6	CPNE6	CPNE6. Copine 6. Copine VI (Neuronal). Copine-6. N-Copine. Neuronal-Copine. Copine VI.	Prosite annotation
O95741	Copine-6	CPNE6	CPNE6. Copine 6. Copine VI (Neuronal). Copine-6. N-Copine. Neuronal-Copine. Copine VI.	Prosite annotation
Q9UBL6	Copine-7	CPNE7	CPNE7. Copine 7. Copine VII. Copine-7.	Prosite annotation
Q9UBL6	Copine-7	CPNE7	CPNE7. Copine 7. Copine VII. Copine-7.	Prosite annotation
Q8IYJ1	Copine-9	CPNE9	CPNE9. Copine Family Member 9. Copine Family Member IX. Copine IX. KIAA4217. Copine-9. Copine-Like Protein.	Prosite annotation
Q8IYJ1	Copine-9	CPNE9	CPNE9. Copine Family Member 9. Copine Family Member IX. Copine IX. KIAA4217. Copine-9. Copine-Like Protein.	Prosite annotation
Q8IYJ1	Copine-9	CPNE9	CPNE9. Copine Family Member 9. Copine Family Member IX. Copine IX. KIAA4217. Copine-9. Copine-Like Protein.	Prosite annotation
Q14183	Double C2-like domain-containing protein alpha	DOC2A	DOC2A. Double C2 Domain Alpha. Double C2-Like Domain-Containing Protein Alpha. Double C2-Like Domains, Alpha. Doc2-Alpha. Doc2.	Prosite annotation
Q14183	Double C2-like domain-containing protein alpha	DOC2A	DOC2A. Double C2 Domain Alpha. Double C2-Like Domain-Containing Protein Alpha. Double C2-Like Domains, Alpha. Doc2-Alpha. Doc2.	Prosite annotation
Q14183	Double C2-like domain-containing protein alpha	DOC2A	DOC2A. Double C2 Domain Alpha. Double C2-Like Domain-Containing Protein Alpha. Double C2-Like Domains, Alpha. Doc2-Alpha. Doc2.	Prosite annotation
Q14183	Double C2-like domain-containing protein alpha	DOC2A	DOC2A. Double C2 Domain Alpha. Double C2-Like Domain-Containing Protein Alpha. Double C2-Like Domains, Alpha. Doc2-Alpha. Doc2.	Prosite annotation
Q14184	Double C2-like domain-containing protein beta	DOC2B	DOC2B. Double C2 Domain Beta. DOC2BL. Double C2-Like Domain-Containing Protein Beta. Double C2-Like Domains, Beta. Doc2-Beta. Double C2-Like Domains, Beta-Like.	Prosite annotation
Q14184	Double C2-like domain-containing protein beta	DOC2B	DOC2B. Double C2 Domain Beta. DOC2BL. Double C2-Like Domain-Containing Protein Beta. Double C2-Like Domains, Beta. Doc2-Beta. Double C2-Like Domains, Beta-Like.	Prosite annotation
Q14184	Double C2-like domain-containing protein beta	DOC2B	DOC2B. Double C2 Domain Beta. DOC2BL. Double C2-Like Domain-Containing Protein Beta. Double C2-Like Domains, Beta. Doc2-Beta. Double C2-Like Domains, Beta-Like.	Prosite annotation
Q14184	Double C2-like domain-containing protein beta	DOC2B	DOC2B. Double C2 Domain Beta. DOC2BL. Double C2-Like Domain-Containing Protein Beta. Double C2-Like Domains, Beta. Doc2-Beta. Double C2-Like Domains, Beta-Like.	Prosite annotation
O43374	Ras GTPase-activating protein 4	RASA4	RASA4. RAS P21 Protein Activator 4. CAPRI. GAPL. KIAA0538. Calcium-Promoted Ras Inactivator. RasGAP-Activating-Like Protein 2. Ras GTPase-Activating Protein 4. Ca2+-Promoted Ras Inactivator. Ras P21 Protein Activator 4.	Prosite annotation
O43374	Ras GTPase-activating protein 4	RASA4	RASA4. RAS P21 Protein Activator 4. CAPRI. GAPL. KIAA0538. Calcium-Promoted Ras Inactivator. RasGAP-Activating-Like Protein 2. Ras GTPase-Activating Protein 4. Ca2+-Promoted Ras Inactivator. Ras P21 Protein Activator 4.	Prosite annotation
O43374	Ras GTPase-activating protein 4	RASA4	RASA4. RAS P21 Protein Activator 4. CAPRI. GAPL. KIAA0538. Calcium-Promoted Ras Inactivator. RasGAP-Activating-Like Protein 2. Ras GTPase-Activating Protein 4. Ca2+-Promoted Ras Inactivator. Ras P21 Protein Activator 4.	Prosite annotation
O43374	Ras GTPase-activating protein 4	RASA4	RASA4. RAS P21 Protein Activator 4. CAPRI. GAPL. KIAA0538. Calcium-Promoted Ras Inactivator. RasGAP-Activating-Like Protein 2. Ras GTPase-Activating Protein 4. Ca2+-Promoted Ras Inactivator. Ras P21 Protein Activator 4.	Prosite annotation
O43374	Ras GTPase-activating protein 4	RASA4	RASA4. RAS P21 Protein Activator 4. CAPRI. GAPL. KIAA0538. Calcium-Promoted Ras Inactivator. RasGAP-Activating-Like Protein 2. Ras GTPase-Activating Protein 4. Ca2+-Promoted Ras Inactivator. Ras P21 Protein Activator 4.	Prosite annotation
O43374	Ras GTPase-activating protein 4	RASA4	RASA4. RAS P21 Protein Activator 4. CAPRI. GAPL. KIAA0538. Calcium-Promoted Ras Inactivator. RasGAP-Activating-Like Protein 2. Ras GTPase-Activating Protein 4. Ca2+-Promoted Ras Inactivator. Ras P21 Protein Activator 4.	Prosite annotation
C9J798	Ras GTPase-activating protein 4B	RASA4B	RASA4B. RAS P21 Protein Activator 4B. Ras GTPase-Activating Protein 4B. Putative Ras GTPase-Activating Protein 4B.	Prosite annotation
C9J798	Ras GTPase-activating protein 4B	RASA4B	RASA4B. RAS P21 Protein Activator 4B. Ras GTPase-Activating Protein 4B. Putative Ras GTPase-Activating Protein 4B.	Prosite annotation
C9J798	Ras GTPase-activating protein 4B	RASA4B	RASA4B. RAS P21 Protein Activator 4B. Ras GTPase-Activating Protein 4B. Putative Ras GTPase-Activating Protein 4B.	Prosite annotation
C9J798	Ras GTPase-activating protein 4B	RASA4B	RASA4B. RAS P21 Protein Activator 4B. Ras GTPase-Activating Protein 4B. Putative Ras GTPase-Activating Protein 4B.	Prosite annotation
C9J798	Ras GTPase-activating protein 4B	RASA4B	RASA4B. RAS P21 Protein Activator 4B. Ras GTPase-Activating Protein 4B. Putative Ras GTPase-Activating Protein 4B.	Prosite annotation
C9J798	Ras GTPase-activating protein 4B	RASA4B	RASA4B. RAS P21 Protein Activator 4B. Ras GTPase-Activating Protein 4B. Putative Ras GTPase-Activating Protein 4B.	Prosite annotation
O95294	RasGAP-activating-like protein 1	RASAL1	RASAL1. RAS Protein Activator Like 1. RASAL. Ras GTPase-Activating-Like Protein. RasGAP-Activating-Like Protein 1. RAS Protein Activator Like 1 (GAP1 Like). GAP1 Like Protein.	Prosite annotation
O95294	RasGAP-activating-like protein 1	RASAL1	RASAL1. RAS Protein Activator Like 1. RASAL. Ras GTPase-Activating-Like Protein. RasGAP-Activating-Like Protein 1. RAS Protein Activator Like 1 (GAP1 Like). GAP1 Like Protein.	Prosite annotation
O95294	RasGAP-activating-like protein 1	RASAL1	RASAL1. RAS Protein Activator Like 1. RASAL. Ras GTPase-Activating-Like Protein. RasGAP-Activating-Like Protein 1. RAS Protein Activator Like 1 (GAP1 Like). GAP1 Like Protein.	Prosite annotation
O95294	RasGAP-activating-like protein 1	RASAL1	RASAL1. RAS Protein Activator Like 1. RASAL. Ras GTPase-Activating-Like Protein. RasGAP-Activating-Like Protein 1. RAS Protein Activator Like 1 (GAP1 Like). GAP1 Like Protein.	Prosite annotation
O95294	RasGAP-activating-like protein 1	RASAL1	RASAL1. RAS Protein Activator Like 1. RASAL. Ras GTPase-Activating-Like Protein. RasGAP-Activating-Like Protein 1. RAS Protein Activator Like 1 (GAP1 Like). GAP1 Like Protein.	Prosite annotation
O95294	RasGAP-activating-like protein 1	RASAL1	RASAL1. RAS Protein Activator Like 1. RASAL. Ras GTPase-Activating-Like Protein. RasGAP-Activating-Like Protein 1. RAS Protein Activator Like 1 (GAP1 Like). GAP1 Like Protein.	Prosite annotation
Q9Y2J0	Rabphilin-3A	RPH3A	RPH3A. Rabphilin 3A. Exophilin-1. KIAA0985. Rabphilin-3A. Rabphilin. Rabphilin 3A Homolog (Mouse). Rabphilin 3A Homolog.	Calcium binding inferred through similarity
Q9Y2J0	Rabphilin-3A	RPH3A	RPH3A. Rabphilin 3A. Exophilin-1. KIAA0985. Rabphilin-3A. Rabphilin. Rabphilin 3A Homolog (Mouse). Rabphilin 3A Homolog.	Calcium binding inferred through similarity
P21579	Synaptotagmin-1	SYT1	SYT1. Synaptotagmin 1. P65. Synaptotagmin I. SVP65. SYT. Synaptotagmin-1. SytI. BAGOS.	X-ray crystallography, 2.7Å
P21579	Synaptotagmin-1	SYT1	SYT1. Synaptotagmin 1. P65. Synaptotagmin I. SVP65. SYT. Synaptotagmin-1. SytI. BAGOS.	X-ray crystallography, 2.7Å
P21579	Synaptotagmin-1	SYT1	SYT1. Synaptotagmin 1. P65. Synaptotagmin I. SVP65. SYT. Synaptotagmin-1. SytI. BAGOS.	X-ray crystallography, 2.7Å
P21579	Synaptotagmin-1	SYT1	SYT1. Synaptotagmin 1. P65. Synaptotagmin I. SVP65. SYT. Synaptotagmin-1. SytI. BAGOS.	X-ray crystallography, 2.7Å
P21579	Synaptotagmin-1	SYT1	SYT1. Synaptotagmin 1. P65. Synaptotagmin I. SVP65. SYT. Synaptotagmin-1. SytI. BAGOS.	X-ray crystallography, 2.7Å
Q8N9I0	Synaptotagmin-2	SYT2	SYT2. Synaptotagmin 2. Synaptotagmin II. Synaptotagmin-2. SytII. MYSPC. CMS7.	Prosite annotation
Q8N9I0	Synaptotagmin-2	SYT2	SYT2. Synaptotagmin 2. Synaptotagmin II. Synaptotagmin-2. SytII. MYSPC. CMS7.	Prosite annotation
Q8N9I0	Synaptotagmin-2	SYT2	SYT2. Synaptotagmin 2. Synaptotagmin II. Synaptotagmin-2. SytII. MYSPC. CMS7.	Prosite annotation
Q8N9I0	Synaptotagmin-2	SYT2	SYT2. Synaptotagmin 2. Synaptotagmin II. Synaptotagmin-2. SytII. MYSPC. CMS7.	Prosite annotation
Q8N9I0	Synaptotagmin-2	SYT2	SYT2. Synaptotagmin 2. Synaptotagmin II. Synaptotagmin-2. SytII. MYSPC. CMS7.	Prosite annotation
O00445	Synaptotagmin-5	SYT5	SYT5. Synaptotagmin 5. Synaptotagmin V. Synaptotagmin-5. SytV.	X-ray crystallography, 1.9Å
O00445	Synaptotagmin-5	SYT5	SYT5. Synaptotagmin 5. Synaptotagmin V. Synaptotagmin-5. SytV.	X-ray crystallography, 1.9Å
O00445	Synaptotagmin-5	SYT5	SYT5. Synaptotagmin 5. Synaptotagmin V. Synaptotagmin-5. SytV.	X-ray crystallography, 1.9Å
O00445	Synaptotagmin-5	SYT5	SYT5. Synaptotagmin 5. Synaptotagmin V. Synaptotagmin-5. SytV.	X-ray crystallography, 1.9Å
O00445	Synaptotagmin-5	SYT5	SYT5. Synaptotagmin 5. Synaptotagmin V. Synaptotagmin-5. SytV.	X-ray crystallography, 1.9Å
O43581	Synaptotagmin-7	SYT7	SYT7. Synaptotagmin 7. IPCA-7. Synaptotagmin VII. SYT-VII. PCANAP7. Prostate Cancer-Associated Protein 7. Synaptotagmin-7. MGC150517. Prostate Cancer Associated Protein 7. SYTVII. SytVII. IPCA7.	Solution NMR
O43581	Synaptotagmin-7	SYT7	SYT7. Synaptotagmin 7. IPCA-7. Synaptotagmin VII. SYT-VII. PCANAP7. Prostate Cancer-Associated Protein 7. Synaptotagmin-7. MGC150517. Prostate Cancer Associated Protein 7. SYTVII. SytVII. IPCA7.	Solution NMR
O43581	Synaptotagmin-7	SYT7	SYT7. Synaptotagmin 7. IPCA-7. Synaptotagmin VII. SYT-VII. PCANAP7. Prostate Cancer-Associated Protein 7. Synaptotagmin-7. MGC150517. Prostate Cancer Associated Protein 7. SYTVII. SytVII. IPCA7.	Solution NMR
O43581	Synaptotagmin-7	SYT7	SYT7. Synaptotagmin 7. IPCA-7. Synaptotagmin VII. SYT-VII. PCANAP7. Prostate Cancer-Associated Protein 7. Synaptotagmin-7. MGC150517. Prostate Cancer Associated Protein 7. SYTVII. SytVII. IPCA7.	Solution NMR
Q9UPW8	Protein unc-13 homolog A	UNC13A	UNC13A. Unc-13 Homolog A. Munc13-1. KIAA1032. Protein Unc-13 Homolog A. Unc-13 Homolog A (C. Elegans).	X-ray crystallography, 3.35Å, inferred
Q9UPW8	Protein unc-13 homolog A	UNC13A	UNC13A. Unc-13 Homolog A. Munc13-1. KIAA1032. Protein Unc-13 Homolog A. Unc-13 Homolog A (C. Elegans).	X-ray crystallography, 3.35Å, inferred
O14795	Protein unc-13 homolog B	UNC13B	UNC13B. Unc-13 Homolog B. Munc13-2. Unc13h2. UNC13. Protein Unc-13 Homolog B. Hmunc13. Homolog Of Rat Munc13 (Diacylglycerol-Binding). Unc-13 Homolog B (C. Elegans). Unc-13-Like (C. Elegans). Unc-13-Like. MUNC13. Munc13.	Prosite annotation
O14795	Protein unc-13 homolog B	UNC13B	UNC13B. Unc-13 Homolog B. Munc13-2. Unc13h2. UNC13. Protein Unc-13 Homolog B. Hmunc13. Homolog Of Rat Munc13 (Diacylglycerol-Binding). Unc-13 Homolog B (C. Elegans). Unc-13-Like (C. Elegans). Unc-13-Like. MUNC13. Munc13.	Prosite annotation
Q70J99	Protein unc-13 homolog D	UNC13D	UNC13D. Unc-13 Homolog D. Munc13-4. Protein Unc-13 Homolog D. Unc-13 Homolog D (C. Elegans). HPLH3. FHL3. HLH3.	Prosite annotation
Q70J99	Protein unc-13 homolog D	UNC13D	UNC13D. Unc-13 Homolog D. Munc13-4. Protein Unc-13 Homolog D. Unc-13 Homolog D (C. Elegans). HPLH3. FHL3. HLH3.	Prosite annotation
Q70J99	Protein unc-13 homolog D	UNC13D	UNC13D. Unc-13 Homolog D. Munc13-4. Protein Unc-13 Homolog D. Unc-13 Homolog D (C. Elegans). HPLH3. FHL3. HLH3.	Prosite annotation
Q70J99	Protein unc-13 homolog D	UNC13D	UNC13D. Unc-13 Homolog D. Munc13-4. Protein Unc-13 Homolog D. Unc-13 Homolog D (C. Elegans). HPLH3. FHL3. HLH3.	Prosite annotation
Q70J99	Protein unc-13 homolog D	UNC13D	UNC13D. Unc-13 Homolog D. Munc13-4. Protein Unc-13 Homolog D. Unc-13 Homolog D (C. Elegans). HPLH3. FHL3. HLH3.	Prosite annotation
Q70J99	Protein unc-13 homolog D	UNC13D	UNC13D. Unc-13 Homolog D. Munc13-4. Protein Unc-13 Homolog D. Unc-13 Homolog D (C. Elegans). HPLH3. FHL3. HLH3.	Prosite annotation
Q6DN14	Multiple C2 and transmembrane domain-containing protein 1	MCTP1	MCTP1. Multiple C2 And Transmembrane Domain Containing. Multiple C2 And Transmembrane Domain-Containing Protein. Multiple C2 Domains, Transmembrane. FLJ22344. Multiple C2-Domains With Two Transmembrane Regions.	Prosite annotation
Q6DN14	Multiple C2 and transmembrane domain-containing protein 1	MCTP1	MCTP1. Multiple C2 And Transmembrane Domain Containing. Multiple C2 And Transmembrane Domain-Containing Protein. Multiple C2 Domains, Transmembrane. FLJ22344. Multiple C2-Domains With Two Transmembrane Regions.	Prosite annotation
Q6DN14	Multiple C2 and transmembrane domain-containing protein 1	MCTP1	MCTP1. Multiple C2 And Transmembrane Domain Containing. Multiple C2 And Transmembrane Domain-Containing Protein. Multiple C2 Domains, Transmembrane. FLJ22344. Multiple C2-Domains With Two Transmembrane Regions.	Prosite annotation
Q6DN14	Multiple C2 and transmembrane domain-containing protein 1	MCTP1	MCTP1. Multiple C2 And Transmembrane Domain Containing. Multiple C2 And Transmembrane Domain-Containing Protein. Multiple C2 Domains, Transmembrane. FLJ22344. Multiple C2-Domains With Two Transmembrane Regions.	Prosite annotation
Q6DN14	Multiple C2 and transmembrane domain-containing protein 1	MCTP1	MCTP1. Multiple C2 And Transmembrane Domain Containing. Multiple C2 And Transmembrane Domain-Containing Protein. Multiple C2 Domains, Transmembrane. FLJ22344. Multiple C2-Domains With Two Transmembrane Regions.	Prosite annotation
Q6DN14	Multiple C2 and transmembrane domain-containing protein 1	MCTP1	MCTP1. Multiple C2 And Transmembrane Domain Containing. Multiple C2 And Transmembrane Domain-Containing Protein. Multiple C2 Domains, Transmembrane. FLJ22344. Multiple C2-Domains With Two Transmembrane Regions.	Prosite annotation
Q6DN14	Multiple C2 and transmembrane domain-containing protein 1	MCTP1	MCTP1. Multiple C2 And Transmembrane Domain Containing. Multiple C2 And Transmembrane Domain-Containing Protein. Multiple C2 Domains, Transmembrane. FLJ22344. Multiple C2-Domains With Two Transmembrane Regions.	Prosite annotation
Q6DN14	Multiple C2 and transmembrane domain-containing protein 1	MCTP1	MCTP1. Multiple C2 And Transmembrane Domain Containing. Multiple C2 And Transmembrane Domain-Containing Protein. Multiple C2 Domains, Transmembrane. FLJ22344. Multiple C2-Domains With Two Transmembrane Regions.	Prosite annotation
Q6DN12	Multiple C2 and transmembrane domain-containing protein 2	MCTP2	MCTP2. Multiple C2 And Transmembrane Domain Containing 2. Multiple C2 And Transmembrane Domain-Containing Protein 2. Multiple C2 Domains, Transmembrane 2. FLJ11175. FLJ33303. Multiple C2-Domains With Two Transmembrane Regions 2 1.	Solution NMR
Q6DN12	Multiple C2 and transmembrane domain-containing protein 2	MCTP2	MCTP2. Multiple C2 And Transmembrane Domain Containing 2. Multiple C2 And Transmembrane Domain-Containing Protein 2. Multiple C2 Domains, Transmembrane 2. FLJ11175. FLJ33303. Multiple C2-Domains With Two Transmembrane Regions 2 1.	Solution NMR
Q6DN12	Multiple C2 and transmembrane domain-containing protein 2	MCTP2	MCTP2. Multiple C2 And Transmembrane Domain Containing 2. Multiple C2 And Transmembrane Domain-Containing Protein 2. Multiple C2 Domains, Transmembrane 2. FLJ11175. FLJ33303. Multiple C2-Domains With Two Transmembrane Regions 2 1.	Solution NMR
Q6DN12	Multiple C2 and transmembrane domain-containing protein 2	MCTP2	MCTP2. Multiple C2 And Transmembrane Domain Containing 2. Multiple C2 And Transmembrane Domain-Containing Protein 2. Multiple C2 Domains, Transmembrane 2. FLJ11175. FLJ33303. Multiple C2-Domains With Two Transmembrane Regions 2 1.	Solution NMR
Q6DN12	Multiple C2 and transmembrane domain-containing protein 2	MCTP2	MCTP2. Multiple C2 And Transmembrane Domain Containing 2. Multiple C2 And Transmembrane Domain-Containing Protein 2. Multiple C2 Domains, Transmembrane 2. FLJ11175. FLJ33303. Multiple C2-Domains With Two Transmembrane Regions 2 1.	Solution NMR
Q6DN12	Multiple C2 and transmembrane domain-containing protein 2	MCTP2	MCTP2. Multiple C2 And Transmembrane Domain Containing 2. Multiple C2 And Transmembrane Domain-Containing Protein 2. Multiple C2 Domains, Transmembrane 2. FLJ11175. FLJ33303. Multiple C2-Domains With Two Transmembrane Regions 2 1.	Solution NMR
Q2WGJ9	Fer-1-like protein 6	FER1L6	FER1L6. Fer-1 Like Family Member 6. C8ORFK23. Fer-1-Like Protein 6. Fer-1-Like 6 (C. Elegans). Fer-1-Like 6. C8orfK23.	Prosite annotation
Q2WGJ9	Fer-1-like protein 6	FER1L6	FER1L6. Fer-1 Like Family Member 6. C8ORFK23. Fer-1-Like Protein 6. Fer-1-Like 6 (C. Elegans). Fer-1-Like 6. C8orfK23.	Prosite annotation
Q2WGJ9	Fer-1-like protein 6	FER1L6	FER1L6. Fer-1 Like Family Member 6. C8ORFK23. Fer-1-Like Protein 6. Fer-1-Like 6 (C. Elegans). Fer-1-Like 6. C8orfK23.	Prosite annotation
Q2WGJ9	Fer-1-like protein 6	FER1L6	FER1L6. Fer-1 Like Family Member 6. C8ORFK23. Fer-1-Like Protein 6. Fer-1-Like 6 (C. Elegans). Fer-1-Like 6. C8orfK23.	Prosite annotation
A0AVI2	Fer-1-like protein 5	FER1L5	FER1L5. Fer-1 Like Family Member 5. Fer-1-Like Protein 5. DKFZp434I0121. Fer-1-Like 5 (C. Elegans). Fer-1-Like 5.	Prosite annotation
A0AVI2	Fer-1-like protein 5	FER1L5	FER1L5. Fer-1 Like Family Member 5. Fer-1-Like Protein 5. DKFZp434I0121. Fer-1-Like 5 (C. Elegans). Fer-1-Like 5.	Prosite annotation
O75923	Dysferlin	DYSF	DYSF. Dysferlin. FER1L1. Limb Girdle Muscular Dystrophy 2B (Autosomal Recessive). Fer-1-Like Family Member 1. Fer-1-Like Protein 1. LGMD2B. Dystrophy-Associated Fer-1-Like Protein. Dystrophy-Associated Fer-1-Like 1. LGMDR2. MMD1.	Prosite annotation
O75923	Dysferlin	DYSF	DYSF. Dysferlin. FER1L1. Limb Girdle Muscular Dystrophy 2B (Autosomal Recessive). Fer-1-Like Family Member 1. Fer-1-Like Protein 1. LGMD2B. Dystrophy-Associated Fer-1-Like Protein. Dystrophy-Associated Fer-1-Like 1. LGMDR2. MMD1.	Prosite annotation
O75923	Dysferlin	DYSF	DYSF. Dysferlin. FER1L1. Limb Girdle Muscular Dystrophy 2B (Autosomal Recessive). Fer-1-Like Family Member 1. Fer-1-Like Protein 1. LGMD2B. Dystrophy-Associated Fer-1-Like Protein. Dystrophy-Associated Fer-1-Like 1. LGMDR2. MMD1.	Prosite annotation
O75923	Dysferlin	DYSF	DYSF. Dysferlin. FER1L1. Limb Girdle Muscular Dystrophy 2B (Autosomal Recessive). Fer-1-Like Family Member 1. Fer-1-Like Protein 1. LGMD2B. Dystrophy-Associated Fer-1-Like Protein. Dystrophy-Associated Fer-1-Like 1. LGMDR2. MMD1.	Prosite annotation
O75923	Dysferlin	DYSF	DYSF. Dysferlin. FER1L1. Limb Girdle Muscular Dystrophy 2B (Autosomal Recessive). Fer-1-Like Family Member 1. Fer-1-Like Protein 1. LGMD2B. Dystrophy-Associated Fer-1-Like Protein. Dystrophy-Associated Fer-1-Like 1. LGMDR2. MMD1.	Prosite annotation
O75923	Dysferlin	DYSF	DYSF. Dysferlin. FER1L1. Limb Girdle Muscular Dystrophy 2B (Autosomal Recessive). Fer-1-Like Family Member 1. Fer-1-Like Protein 1. LGMD2B. Dystrophy-Associated Fer-1-Like Protein. Dystrophy-Associated Fer-1-Like 1. LGMDR2. MMD1.	Prosite annotation
O75923	Dysferlin	DYSF	DYSF. Dysferlin. FER1L1. Limb Girdle Muscular Dystrophy 2B (Autosomal Recessive). Fer-1-Like Family Member 1. Fer-1-Like Protein 1. LGMD2B. Dystrophy-Associated Fer-1-Like Protein. Dystrophy-Associated Fer-1-Like 1. LGMDR2. MMD1.	Prosite annotation
O75923	Dysferlin	DYSF	DYSF. Dysferlin. FER1L1. Limb Girdle Muscular Dystrophy 2B (Autosomal Recessive). Fer-1-Like Family Member 1. Fer-1-Like Protein 1. LGMD2B. Dystrophy-Associated Fer-1-Like Protein. Dystrophy-Associated Fer-1-Like 1. LGMDR2. MMD1.	Prosite annotation
A0AVI2	Fer-1-like protein 5	FER1L5	FER1L5. Fer-1 Like Family Member 5. Fer-1-Like Protein 5. DKFZp434I0121. Fer-1-Like 5 (C. Elegans). Fer-1-Like 5.	Prosite annotation
A0AVI2	Fer-1-like protein 5	FER1L5	FER1L5. Fer-1 Like Family Member 5. Fer-1-Like Protein 5. DKFZp434I0121. Fer-1-Like 5 (C. Elegans). Fer-1-Like 5.	Prosite annotation
Q9NZM1	Myoferlin	MYOF	MYOF. Myoferlin. KIAA1207. FER1L3. Fer-1-Like Family Member 3. Fer-1-Like Protein 3. Fer-1 (C.Elegans)-Like 3 (Myoferlin). Fer-1-Like 3, Myoferlin (C. Elegans). Fer-1-Like 3, Myoferlin. HAE7.	Prosite annotation
Q9NZM1	Myoferlin	MYOF	MYOF. Myoferlin. KIAA1207. FER1L3. Fer-1-Like Family Member 3. Fer-1-Like Protein 3. Fer-1 (C.Elegans)-Like 3 (Myoferlin). Fer-1-Like 3, Myoferlin (C. Elegans). Fer-1-Like 3, Myoferlin. HAE7.	Prosite annotation
Q9NZM1	Myoferlin	MYOF	MYOF. Myoferlin. KIAA1207. FER1L3. Fer-1-Like Family Member 3. Fer-1-Like Protein 3. Fer-1 (C.Elegans)-Like 3 (Myoferlin). Fer-1-Like 3, Myoferlin (C. Elegans). Fer-1-Like 3, Myoferlin. HAE7.	Prosite annotation
Q9NZM1	Myoferlin	MYOF	MYOF. Myoferlin. KIAA1207. FER1L3. Fer-1-Like Family Member 3. Fer-1-Like Protein 3. Fer-1 (C.Elegans)-Like 3 (Myoferlin). Fer-1-Like 3, Myoferlin (C. Elegans). Fer-1-Like 3, Myoferlin. HAE7.	Prosite annotation
Q9NZM1	Myoferlin	MYOF	MYOF. Myoferlin. KIAA1207. FER1L3. Fer-1-Like Family Member 3. Fer-1-Like Protein 3. Fer-1 (C.Elegans)-Like 3 (Myoferlin). Fer-1-Like 3, Myoferlin (C. Elegans). Fer-1-Like 3, Myoferlin. HAE7.	Prosite annotation
Q9NZM1	Myoferlin	MYOF	MYOF. Myoferlin. KIAA1207. FER1L3. Fer-1-Like Family Member 3. Fer-1-Like Protein 3. Fer-1 (C.Elegans)-Like 3 (Myoferlin). Fer-1-Like 3, Myoferlin (C. Elegans). Fer-1-Like 3, Myoferlin. HAE7.	Prosite annotation
Q9NZM1	Myoferlin	MYOF	MYOF. Myoferlin. KIAA1207. FER1L3. Fer-1-Like Family Member 3. Fer-1-Like Protein 3. Fer-1 (C.Elegans)-Like 3 (Myoferlin). Fer-1-Like 3, Myoferlin (C. Elegans). Fer-1-Like 3, Myoferlin. HAE7.	Prosite annotation
Q9NZM1	Myoferlin	MYOF	MYOF. Myoferlin. KIAA1207. FER1L3. Fer-1-Like Family Member 3. Fer-1-Like Protein 3. Fer-1 (C.Elegans)-Like 3 (Myoferlin). Fer-1-Like 3, Myoferlin (C. Elegans). Fer-1-Like 3, Myoferlin. HAE7.	Prosite annotation
Q9NZM1	Myoferlin	MYOF	MYOF. Myoferlin. KIAA1207. FER1L3. Fer-1-Like Family Member 3. Fer-1-Like Protein 3. Fer-1 (C.Elegans)-Like 3 (Myoferlin). Fer-1-Like 3, Myoferlin (C. Elegans). Fer-1-Like 3, Myoferlin. HAE7.	Prosite annotation
Q9HC10	Otoferlin	OTOF	OTOF. Otoferlin. FER1L2. DFNB6. Fer-1-Like Family Member 2. Fer-1-Like Protein 2. DFNB9. EC 4.2.1.11. EC 2.7.10.1. AUNB1. NSRD9.	Prosite annotation
Q9HC10	Otoferlin	OTOF	OTOF. Otoferlin. FER1L2. DFNB6. Fer-1-Like Family Member 2. Fer-1-Like Protein 2. DFNB9. EC 4.2.1.11. EC 2.7.10.1. AUNB1. NSRD9.	Prosite annotation
Q9HC10	Otoferlin	OTOF	OTOF. Otoferlin. FER1L2. DFNB6. Fer-1-Like Family Member 2. Fer-1-Like Protein 2. DFNB9. EC 4.2.1.11. EC 2.7.10.1. AUNB1. NSRD9.	Prosite annotation
Q9HC10	Otoferlin	OTOF	OTOF. Otoferlin. FER1L2. DFNB6. Fer-1-Like Family Member 2. Fer-1-Like Protein 2. DFNB9. EC 4.2.1.11. EC 2.7.10.1. AUNB1. NSRD9.	Prosite annotation
Q9HC10	Otoferlin	OTOF	OTOF. Otoferlin. FER1L2. DFNB6. Fer-1-Like Family Member 2. Fer-1-Like Protein 2. DFNB9. EC 4.2.1.11. EC 2.7.10.1. AUNB1. NSRD9.	Prosite annotation
Q9HC10	Otoferlin	OTOF	OTOF. Otoferlin. FER1L2. DFNB6. Fer-1-Like Family Member 2. Fer-1-Like Protein 2. DFNB9. EC 4.2.1.11. EC 2.7.10.1. AUNB1. NSRD9.	Prosite annotation
P04191	Sarcoplasmic/endoplasmic reticulum calcium ATPase 1	ATP2A1	SERCA1. Sarcoplasmic/Endoplasmic Reticulum Calcium ATPase 1. Calcium Pump 1. ATPase, Ca++ Transporting, Cardiac Muscle, Fast Twitch 1. Endoplasmic Reticulum Class 1/2 Ca(2+) ATPase.	X-ray crystallography, 2.5Å
P04191	Sarcoplasmic/endoplasmic reticulum calcium ATPase 1	ATP2A1	SERCA1. Sarcoplasmic/Endoplasmic Reticulum Calcium ATPase 1. Calcium Pump 1. ATPase, Ca++ Transporting, Cardiac Muscle, Fast Twitch 1. Endoplasmic Reticulum Class 1/2 Ca(2+) ATPase.	X-ray crystallography, 2.5Å
P04191	Sarcoplasmic/endoplasmic reticulum calcium ATPase 1	ATP2A1	SERCA1. Sarcoplasmic/Endoplasmic Reticulum Calcium ATPase 1. Calcium Pump 1. ATPase, Ca++ Transporting, Cardiac Muscle, Fast Twitch 1. Endoplasmic Reticulum Class 1/2 Ca(2+) ATPase.	X-ray crystallography, 2.5Å
P04191	Sarcoplasmic/endoplasmic reticulum calcium ATPase 1	ATP2A1	SERCA1. Sarcoplasmic/Endoplasmic Reticulum Calcium ATPase 1. Calcium Pump 1. ATPase, Ca++ Transporting, Cardiac Muscle, Fast Twitch 1. Endoplasmic Reticulum Class 1/2 Ca(2+) ATPase.	X-ray crystallography, 2.5Å
P16615	Sarcoplasmic/endoplasmic reticulum calcium ATPase 2	ATP2A2	SERCA2. Sarcoplasmic/Endoplasmic Reticulum Calcium ATPase 2. Calcium Pump 2. ATP2B. Endoplasmic Reticulum Class 1/2 Ca(2+) ATPase. SR Ca(2+)-ATPase 2. DAR. Calcium-Transporting ATPase Sarcoplasmic Reticulum Type, Slow Twitch Skeletal Muscle Isoform. ATPase, Ca++ Transporting, Cardiac Muscle, Slow Twitch 2. ATPase Ca++ Transporting Cardiac Muscle Slow Twitch 2. ATPase, Ca++ Dependent, Slow-Twitch,…	Electron microscopy, 2.9Å
P16615	Sarcoplasmic/endoplasmic reticulum calcium ATPase 2	ATP2A2	SERCA2. Sarcoplasmic/Endoplasmic Reticulum Calcium ATPase 2. Calcium Pump 2. ATP2B. Endoplasmic Reticulum Class 1/2 Ca(2+) ATPase. SR Ca(2+)-ATPase 2. DAR. Calcium-Transporting ATPase Sarcoplasmic Reticulum Type, Slow Twitch Skeletal Muscle Isoform. ATPase, Ca++ Transporting, Cardiac Muscle, Slow Twitch 2. ATPase Ca++ Transporting Cardiac Muscle Slow Twitch 2. ATPase, Ca++ Dependent, Slow-Twitch,…	Electron microscopy, 2.9Å
P16615	Sarcoplasmic/endoplasmic reticulum calcium ATPase 2	ATP2A2	SERCA2. Sarcoplasmic/Endoplasmic Reticulum Calcium ATPase 2. Calcium Pump 2. ATP2B. Endoplasmic Reticulum Class 1/2 Ca(2+) ATPase. SR Ca(2+)-ATPase 2. DAR. Calcium-Transporting ATPase Sarcoplasmic Reticulum Type, Slow Twitch Skeletal Muscle Isoform. ATPase, Ca++ Transporting, Cardiac Muscle, Slow Twitch 2. ATPase Ca++ Transporting Cardiac Muscle Slow Twitch 2. ATPase, Ca++ Dependent, Slow-Twitch,…	Electron microscopy, 2.9Å
P16615	Sarcoplasmic/endoplasmic reticulum calcium ATPase 2	ATP2A2	SERCA2. Sarcoplasmic/Endoplasmic Reticulum Calcium ATPase 2. Calcium Pump 2. ATP2B. Endoplasmic Reticulum Class 1/2 Ca(2+) ATPase. SR Ca(2+)-ATPase 2. DAR. Calcium-Transporting ATPase Sarcoplasmic Reticulum Type, Slow Twitch Skeletal Muscle Isoform. ATPase, Ca++ Transporting, Cardiac Muscle, Slow Twitch 2. ATPase Ca++ Transporting Cardiac Muscle Slow Twitch 2. ATPase, Ca++ Dependent, Slow-Twitch,…	Electron microscopy, 2.9Å
Q93084	Sarcoplasmic/endoplasmic reticulum calcium ATPase 3	ATP2A3	SERCA3. Sarcoplasmic/Endoplasmic Reticulum Calcium ATPase 3. Calcium Pump 3. ATPase, Ca++ Transporting, Ubiquitous. SR Ca(2+)-ATPase 3. Sarco/Endoplasmic Reticulum Ca2+ -ATPase. ATPase, Ca(2+)-Transporting, Ubiquitous. Calcium-Translocating P-Type ATPase. Adenosine Triphosphatase, Calcium. EC 7.2.2.10. EC 3.6.3.8. EC 3.6.3.	Calcium binding inferred through similarity
Q93084	Sarcoplasmic/endoplasmic reticulum calcium ATPase 3	ATP2A3	SERCA3. Sarcoplasmic/Endoplasmic Reticulum Calcium ATPase 3. Calcium Pump 3. ATPase, Ca++ Transporting, Ubiquitous. SR Ca(2+)-ATPase 3. Sarco/Endoplasmic Reticulum Ca2+ -ATPase. ATPase, Ca(2+)-Transporting, Ubiquitous. Calcium-Translocating P-Type ATPase. Adenosine Triphosphatase, Calcium. EC 7.2.2.10. EC 3.6.3.8. EC 3.6.3.	Calcium binding inferred through similarity
Q93084	Sarcoplasmic/endoplasmic reticulum calcium ATPase 3	ATP2A3	SERCA3. Sarcoplasmic/Endoplasmic Reticulum Calcium ATPase 3. Calcium Pump 3. ATPase, Ca++ Transporting, Ubiquitous. SR Ca(2+)-ATPase 3. Sarco/Endoplasmic Reticulum Ca2+ -ATPase. ATPase, Ca(2+)-Transporting, Ubiquitous. Calcium-Translocating P-Type ATPase. Adenosine Triphosphatase, Calcium. EC 7.2.2.10. EC 3.6.3.8. EC 3.6.3.	Calcium binding inferred through similarity
Q93084	Sarcoplasmic/endoplasmic reticulum calcium ATPase 3	ATP2A3	SERCA3. Sarcoplasmic/Endoplasmic Reticulum Calcium ATPase 3. Calcium Pump 3. ATPase, Ca++ Transporting, Ubiquitous. SR Ca(2+)-ATPase 3. Sarco/Endoplasmic Reticulum Ca2+ -ATPase. ATPase, Ca(2+)-Transporting, Ubiquitous. Calcium-Translocating P-Type ATPase. Adenosine Triphosphatase, Calcium. EC 7.2.2.10. EC 3.6.3.8. EC 3.6.3.	Calcium binding inferred through similarity
P98194	Calcium-transporting ATPase type 2C member 1	ATP2C1	SPCA1. Calcium-Transporting ATPase Type 2C Member 1. KIAA1347. ATP2C1A. PMR1. Secretory Pathway Ca(2+)-Transporting ATPase Type 1. ATPase, Ca++ Transporting, Type 2C, Member 1. Secretory Pathway Ca2+/Mn2+ ATPase 1. ATP-Dependent Ca(2+) Pump PMR1. Ca(2+)/Mn(2+)-ATPase 2C1. ATPase 2C1. BCPM. Benign Chronic Pemphigus (Hailey-Hailey Disease). ATPase, Ca(2+)-Sequestering. EC 7.2.2.10. EC 3.6.3.8. HUSS…	Calcium binding inferred through similarity
P98194	Calcium-transporting ATPase type 2C member 1	ATP2C1	SPCA1. Calcium-Transporting ATPase Type 2C Member 1. KIAA1347. ATP2C1A. PMR1. Secretory Pathway Ca(2+)-Transporting ATPase Type 1. ATPase, Ca++ Transporting, Type 2C, Member 1. Secretory Pathway Ca2+/Mn2+ ATPase 1. ATP-Dependent Ca(2+) Pump PMR1. Ca(2+)/Mn(2+)-ATPase 2C1. ATPase 2C1. BCPM. Benign Chronic Pemphigus (Hailey-Hailey Disease). ATPase, Ca(2+)-Sequestering. EC 7.2.2.10. EC 3.6.3.8. HUSS…	Calcium binding inferred through similarity
O75185	Calcium-transporting ATPase type 2C member 2	ATP2C2	SPCA2. KIAA0703. Secretory Pathway Ca(2+)-Transporting ATPase Type 2. ATPase, Ca++ Transporting, Type 2C, Member 2. Calcium-Transporting ATPase Type 2C Member 2. Secretory Pathway Calcium ATPase 2. Ca(2+)/Mn(2+)-ATPase 2C2. ATPase 2C2. Secretory Pathway Ca(2+)-ATPase 2. EC 7.2.2.10. EC 3.6.3.8. EC 3.6.3.	Calcium binding inferred through similarity
O75185	Calcium-transporting ATPase type 2C member 2	ATP2C2	SPCA2. KIAA0703. Secretory Pathway Ca(2+)-Transporting ATPase Type 2. ATPase, Ca++ Transporting, Type 2C, Member 2. Calcium-Transporting ATPase Type 2C Member 2. Secretory Pathway Calcium ATPase 2. Ca(2+)/Mn(2+)-ATPase 2C2. ATPase 2C2. Secretory Pathway Ca(2+)-ATPase 2. EC 7.2.2.10. EC 3.6.3.8. EC 3.6.3.	Calcium binding inferred through similarity
P31415	Calsequestrin-1	CASQ1	Calsequestrin 1. Calmitine. Calsequestrin 1 (Fast-Twitch, Skeletal Muscle). Calsequestrin-1. PDIB1. CASQ. Calsequestrin 1, Fast-Twitch, Skeletal Muscle. Calsequestrin, Skeletal Muscle Isoform. Calmitin. VMCQA. CASQ1.	X-ray crystallography, 2.02Å
P31415	Calsequestrin-1	CASQ1	Calsequestrin 1. Calmitine. Calsequestrin 1 (Fast-Twitch, Skeletal Muscle). Calsequestrin-1. PDIB1. CASQ. Calsequestrin 1, Fast-Twitch, Skeletal Muscle. Calsequestrin, Skeletal Muscle Isoform. Calmitin. VMCQA. CASQ1.	X-ray crystallography, 2.02Å
P31415	Calsequestrin-1	CASQ1	Calsequestrin 1. Calmitine. Calsequestrin 1 (Fast-Twitch, Skeletal Muscle). Calsequestrin-1. PDIB1. CASQ. Calsequestrin 1, Fast-Twitch, Skeletal Muscle. Calsequestrin, Skeletal Muscle Isoform. Calmitin. VMCQA. CASQ1.	X-ray crystallography, 2.02Å
P31415	Calsequestrin-1	CASQ1	Calsequestrin 1. Calmitine. Calsequestrin 1 (Fast-Twitch, Skeletal Muscle). Calsequestrin-1. PDIB1. CASQ. Calsequestrin 1, Fast-Twitch, Skeletal Muscle. Calsequestrin, Skeletal Muscle Isoform. Calmitin. VMCQA. CASQ1.	X-ray crystallography, 2.02Å
O14958	Calsequestrin-2	CASQ2	Calsequestrin 2. PDIB2. Calsequestrin 2 (Cardiac Muscle). Calsequestrin-2. Calsequestrin 2, Fast-Twitch, Cardiac Muscle. Calsequestrin, Cardiac Muscle Isoform.	Experimental evidence for Ca binding using Yb ions; X-ray crystallography, 2.84Å
O14958	Calsequestrin-2	CASQ2	Calsequestrin 2. PDIB2. Calsequestrin 2 (Cardiac Muscle). Calsequestrin-2. Calsequestrin 2, Fast-Twitch, Cardiac Muscle. Calsequestrin, Cardiac Muscle Isoform.	Experimental evidence for Ca binding using Yb ions; X-ray crystallography, 2.84Å
O14958	Calsequestrin-2	CASQ2	Calsequestrin 2. PDIB2. Calsequestrin 2 (Cardiac Muscle). Calsequestrin-2. Calsequestrin 2, Fast-Twitch, Cardiac Muscle. Calsequestrin, Cardiac Muscle Isoform.	Experimental evidence for Ca binding using Yb ions; X-ray crystallography, 2.84Å
O14958	Calsequestrin-2	CASQ2	Calsequestrin 2. PDIB2. Calsequestrin 2 (Cardiac Muscle). Calsequestrin-2. Calsequestrin 2, Fast-Twitch, Cardiac Muscle. Calsequestrin, Cardiac Muscle Isoform.	Experimental evidence for Ca binding using Yb ions; X-ray crystallography, 2.84Å
O14958	Calsequestrin-2	CASQ2	Calsequestrin 2. PDIB2. Calsequestrin 2 (Cardiac Muscle). Calsequestrin-2. Calsequestrin 2, Fast-Twitch, Cardiac Muscle. Calsequestrin, Cardiac Muscle Isoform.	Experimental evidence for Ca binding using Yb ions; X-ray crystallography, 2.84Å
P12830	Cadherin-1	CDH1	CDH1. Cadherin 1. Uvomorulin. CD324. UVO. Cadherin 1, Type 1, E-Cadherin (Epithelial). Epithelial Cadherin. E-Cadherin. Cadherin-1. CAM 120/80. CDHE. Calcium-Dependent Adhesion Protein, Epithelial. Epididymis Secretory Sperm Binding Protein. Cadherin 1, E-Cadherin (Epithelial). Cell-CAM 120/80. CD324 Antigen. E-Cadherin 1. Arc-1. BCDS1. ECAD. LCAM.	X-ray crystallography, 2.0Å
P12830	Cadherin-1	CDH1	CDH1. Cadherin 1. Uvomorulin. CD324. UVO. Cadherin 1, Type 1, E-Cadherin (Epithelial). Epithelial Cadherin. E-Cadherin. Cadherin-1. CAM 120/80. CDHE. Calcium-Dependent Adhesion Protein, Epithelial. Epididymis Secretory Sperm Binding Protein. Cadherin 1, E-Cadherin (Epithelial). Cell-CAM 120/80. CD324 Antigen. E-Cadherin 1. Arc-1. BCDS1. ECAD. LCAM.	X-ray crystallography, 2.0Å
P19022	Cadherin-2	CDH2		Inferred and X-ray crystallography, 2.12Å
P19022	Cadherin-2	CDH2		Inferred and X-ray crystallography, 2.12Å
P19022	Cadherin-2	CDH2		Inferred and X-ray crystallography, 2.12Å
Q9BYE9	Cadherin-related family member 2	CDHR2		X-ray crystallography, 2.3Å
Q9BYE9	Cadherin-related family member 2	CDHR2		X-ray crystallography, 2.3Å
Q9BYE9	Cadherin-related family member 2	CDHR2		X-ray crystallography, 2.3Å
P33151	Cadherin-5	CDH5		Calcium binding inferred through similarity
P33151	Cadherin-5	CDH5		Calcium binding inferred through similarity
P22223	Cadherin-3	CDH3		X-ray crystallography, 2.7Å
P22223	Cadherin-3	CDH3		X-ray crystallography, 2.7Å
Q6ZTQ4	Cadherin-related family member 3	CDHR3		Inferred and electron microscopy, 3.2Å
Q6ZTQ4	Cadherin-related family member 3	CDHR3		Inferred and electron microscopy, 3.2Å
Q9HBB8	Cadherin-related family member 5	CDHR5		X-ray crystallography, 1.9Å
P22223	Cadherin-3	CDH3		X-ray crystallography, 2.7Å
Q08174	Protocadherin-1	PCDH1	PCDH1. Protocadherin 1. Cadherin-Like Protein 1. Protocadherin-1. Pc42. PC42. Protocadherin 1 (Cadherin-Like 1). Protocadherin 42. Protocadherin-42. Cadherin-Like 1. PCDH42.	X-ray crystallography, 2.85Å
Q9Y5G1	Protocadherin gamma-B3	PCDHGB3		X-ray crystallography, 2.5Å
P12830	Cadherin-1	CDH1	CDH1. Cadherin 1. Uvomorulin. CD324. UVO. Cadherin 1, Type 1, E-Cadherin (Epithelial). Epithelial Cadherin. E-Cadherin. Cadherin-1. CAM 120/80. CDHE. Calcium-Dependent Adhesion Protein, Epithelial. Epididymis Secretory Sperm Binding Protein. Cadherin 1, E-Cadherin (Epithelial). Cell-CAM 120/80. CD324 Antigen. E-Cadherin 1. Arc-1. BCDS1. ECAD. LCAM.	X-ray crystallography, 2.0Å
Q9H251	Cadherin-23	CDH23		Xray crystallography, 1.86Å
Q9H251	Cadherin-23	CDH23		Xray crystallography, 1.86Å
Q9H251	Cadherin-23	CDH23		Xray crystallography, 1.86Å
Q9H251	Cadherin-23	CDH23		Xray crystallography, 1.86Å
P12830	Cadherin-1	CDH1	CDH1. Cadherin 1. Uvomorulin. CD324. UVO. Cadherin 1, Type 1, E-Cadherin (Epithelial). Epithelial Cadherin. E-Cadherin. Cadherin-1. CAM 120/80. CDHE. Calcium-Dependent Adhesion Protein, Epithelial. Epididymis Secretory Sperm Binding Protein. Cadherin 1, E-Cadherin (Epithelial). Cell-CAM 120/80. CD324 Antigen. E-Cadherin 1. Arc-1. BCDS1. ECAD. LCAM.	X-ray crystallography, 2.0Å
P12830	Cadherin-1	CDH1	CDH1. Cadherin 1. Uvomorulin. CD324. UVO. Cadherin 1, Type 1, E-Cadherin (Epithelial). Epithelial Cadherin. E-Cadherin. Cadherin-1. CAM 120/80. CDHE. Calcium-Dependent Adhesion Protein, Epithelial. Epididymis Secretory Sperm Binding Protein. Cadherin 1, E-Cadherin (Epithelial). Cell-CAM 120/80. CD324 Antigen. E-Cadherin 1. Arc-1. BCDS1. ECAD. LCAM.	X-ray crystallography, 2.0Å
P19022	Cadherin-2	CDH2		X-ray crystallography, 2.12Å
P19022	Cadherin-2	CDH2		X-ray crystallography, 2.12Å
Q9BYE9	Cadherin-related family member 2	CDHR2		X-ray crystallography, 2.3Å
Q9BYE9	Cadherin-related family member 2	CDHR2		X-ray crystallography, 2.3Å
P33151	Cadherin-5	CDH5		Inferred
P33151	Cadherin-5	CDH5		Inferred
P22223	Cadherin-3	CDH3		X-ray crystallography, 2.7Å
P22223	Cadherin-3	CDH3		X-ray crystallography, 2.7Å
Q9HBB8	Cadherin-related family member 5	CDHR5		X-ray crystallography, 1.9Å
Q9HBB8	Cadherin-related family member 5	CDHR5		X-ray crystallography, 1.9Å
Q9H251	Cadherin-23	CDH23		X-ray crystallography, 3.54Å
Q9H251	Cadherin-23	CDH23		X-ray crystallography, 3.54Å
Q9H251	Cadherin-23	CDH23		X-ray crystallography, 3.54Å
Q9H251	Cadherin-23	CDH23		X-ray crystallography, 3.54Å
Q9H251	Cadherin-23	CDH23		X-ray crystallography, 3.54Å
Q9H251	Cadherin-23	CDH23		X-ray crystallography, 3.54Å
Q08174	Protocadherin-1	PCDH1	PCDH1. Protocadherin 1. Cadherin-Like Protein 1. Protocadherin-1. Pc42. PC42. Protocadherin 1 (Cadherin-Like 1). Protocadherin 42. Protocadherin-42. Cadherin-Like 1. PCDH42.	X-ray crystallography, 2.85Å
Q9H251	Cadherin-23	CDH23		X-ray crystallography, 2.92Å
Q9H251	Cadherin-23	CDH23		X-ray crystallography, 2.92Å
Q9H251	Cadherin-23	CDH23		X-ray crystallography, 2.92Å
Q9H251	Cadherin-23	CDH23		X-ray crystallography, 2.92Å
Q9H251	Cadherin-23	CDH23		X-ray crystallography, 2.92Å
Q9H251	Cadherin-23	CDH23		X-ray crystallography, 2.92Å
Q9H251	Cadherin-23	CDH23		X-ray crystallography, 2.92Å
P07384	Calpain-1 catalytic subunit	CAPN1	CAPN1. Calpain 1. MuCANP. CANPL1. MuCL. CANP. Cell Proliferation-Inducing Gene 30 Protein. Calcium-Activated Neutral Proteinase 1. Calpain 1, (Mu/I) Large Subunit. Calpain-1 Catalytic Subunit. Calpain-1 Large Subunit. Micromolar-Calpain. Calpain Mu-Type. EC 3.4.22.52. CANP 1. Cell Proliferation-Inducing Protein 30. Calpain, Large Polypeptide L1. EC 3.4.22. CANP1. SPG76.	X-ray crystallography, 2.0Å
P07384	Calpain-1 catalytic subunit	CAPN1	CAPN1. Calpain 1. MuCANP. CANPL1. MuCL. CANP. Cell Proliferation-Inducing Gene 30 Protein. Calcium-Activated Neutral Proteinase 1. Calpain 1, (Mu/I) Large Subunit. Calpain-1 Catalytic Subunit. Calpain-1 Large Subunit. Micromolar-Calpain. Calpain Mu-Type. EC 3.4.22.52. CANP 1. Cell Proliferation-Inducing Protein 30. Calpain, Large Polypeptide L1. EC 3.4.22. CANP1. SPG76.	X-ray crystallography, 2.0Å
P07384	Calpain-1 catalytic subunit	CAPN1	CAPN1. Calpain 1. MuCANP. CANPL1. MuCL. CANP. Cell Proliferation-Inducing Gene 30 Protein. Calcium-Activated Neutral Proteinase 1. Calpain 1, (Mu/I) Large Subunit. Calpain-1 Catalytic Subunit. Calpain-1 Large Subunit. Micromolar-Calpain. Calpain Mu-Type. EC 3.4.22.52. CANP 1. Cell Proliferation-Inducing Protein 30. Calpain, Large Polypeptide L1. EC 3.4.22. CANP1. SPG76.	X-ray crystallography, 2.0Å
P07384	Calpain-1 catalytic subunit	CAPN1	CAPN1. Calpain 1. MuCANP. CANPL1. MuCL. CANP. Cell Proliferation-Inducing Gene 30 Protein. Calcium-Activated Neutral Proteinase 1. Calpain 1, (Mu/I) Large Subunit. Calpain-1 Catalytic Subunit. Calpain-1 Large Subunit. Micromolar-Calpain. Calpain Mu-Type. EC 3.4.22.52. CANP 1. Cell Proliferation-Inducing Protein 30. Calpain, Large Polypeptide L1. EC 3.4.22. CANP1. SPG76.	X-ray crystallography, 2.0Å
P17655	Calpain-2 catalytic subunit	CAPN2	CAPN2. Calpain 2. CANPL2. CANPml. MCANP. Calcium-Activated Neutral Proteinase 2. Calpain 2, (M/II) Large Subunit. Calpain-2 Catalytic Subunit. Millimolar-Calpain. Calpain M-Type. EC 3.4.22.53. M-Calpain. CANP 2. Calpain 2, Large [Catalytic] Subunit. Calpain, Large Polypeptide L2. Calpain Large Polypeptide L2. Calpain 2, Large Subunit. Calpain-2 Large Subunit. EC 3.4.22. CANP2.	X-ray crystallography, 2.5Å
P17655	Calpain-2 catalytic subunit	CAPN2	CAPN2. Calpain 2. CANPL2. CANPml. MCANP. Calcium-Activated Neutral Proteinase 2. Calpain 2, (M/II) Large Subunit. Calpain-2 Catalytic Subunit. Millimolar-Calpain. Calpain M-Type. EC 3.4.22.53. M-Calpain. CANP 2. Calpain 2, Large [Catalytic] Subunit. Calpain, Large Polypeptide L2. Calpain Large Polypeptide L2. Calpain 2, Large Subunit. Calpain-2 Large Subunit. EC 3.4.22. CANP2.	X-ray crystallography, 2.5Å
P17655	Calpain-2 catalytic subunit	CAPN2	CAPN2. Calpain 2. CANPL2. CANPml. MCANP. Calcium-Activated Neutral Proteinase 2. Calpain 2, (M/II) Large Subunit. Calpain-2 Catalytic Subunit. Millimolar-Calpain. Calpain M-Type. EC 3.4.22.53. M-Calpain. CANP 2. Calpain 2, Large [Catalytic] Subunit. Calpain, Large Polypeptide L2. Calpain Large Polypeptide L2. Calpain 2, Large Subunit. Calpain-2 Large Subunit. EC 3.4.22. CANP2.	X-ray crystallography, 2.5Å
P17655	Calpain-2 catalytic subunit	CAPN2	CAPN2. Calpain 2. CANPL2. CANPml. MCANP. Calcium-Activated Neutral Proteinase 2. Calpain 2, (M/II) Large Subunit. Calpain-2 Catalytic Subunit. Millimolar-Calpain. Calpain M-Type. EC 3.4.22.53. M-Calpain. CANP 2. Calpain 2, Large [Catalytic] Subunit. Calpain, Large Polypeptide L2. Calpain Large Polypeptide L2. Calpain 2, Large Subunit. Calpain-2 Large Subunit. EC 3.4.22. CANP2.	X-ray crystallography, 2.5Å
P17655	Calpain-2 catalytic subunit	CAPN2	CAPN2. Calpain 2. CANPL2. CANPml. MCANP. Calcium-Activated Neutral Proteinase 2. Calpain 2, (M/II) Large Subunit. Calpain-2 Catalytic Subunit. Millimolar-Calpain. Calpain M-Type. EC 3.4.22.53. M-Calpain. CANP 2. Calpain 2, Large [Catalytic] Subunit. Calpain, Large Polypeptide L2. Calpain Large Polypeptide L2. Calpain 2, Large Subunit. Calpain-2 Large Subunit. EC 3.4.22. CANP2.	X-ray crystallography, 2.5Å
A6NHC0	Calpain-8	CAPN8	CAPN8. Calpain 8. NCL-2. Stomach-Specific M-Type Calpain. New Calpain 2. EC 3.4.22.53. Calpain-8. Calpain 8 (NCL-2). EC 3.4.22. NCL2.	X-ray crystallography, 2.2Å
A6NHC0	Calpain-8	CAPN8	CAPN8. Calpain 8. NCL-2. Stomach-Specific M-Type Calpain. New Calpain 2. EC 3.4.22.53. Calpain-8. Calpain 8 (NCL-2). EC 3.4.22. NCL2.	X-ray crystallography, 2.2Å
A6NHC0	Calpain-8	CAPN8	CAPN8. Calpain 8. NCL-2. Stomach-Specific M-Type Calpain. New Calpain 2. EC 3.4.22.53. Calpain-8. Calpain 8 (NCL-2). EC 3.4.22. NCL2.	X-ray crystallography, 2.2Å
A6NHC0	Calpain-8	CAPN8	CAPN8. Calpain 8. NCL-2. Stomach-Specific M-Type Calpain. New Calpain 2. EC 3.4.22.53. Calpain-8. Calpain 8 (NCL-2). EC 3.4.22. NCL2.	X-ray crystallography, 2.2Å
A6NHC0	Calpain-8	CAPN8	CAPN8. Calpain 8. NCL-2. Stomach-Specific M-Type Calpain. New Calpain 2. EC 3.4.22.53. Calpain-8. Calpain 8 (NCL-2). EC 3.4.22. NCL2.	X-ray crystallography, 2.2Å
O14815	Calpain-9	CAPN9	CAPN9. Calpain 9. NCL-4. GC36. Digestive Tract-Specific Calpain. Novel Calpain Large Subunit-4. New Calpain 4. Calpain-9. Calpain 9 (NCL-4). Protein CG36. EC 3.4.22.54. EC 3.4.22.-. EC 3.4.22. NCL4.	X-ray crystallography, 2.31Å
O14815	Calpain-9	CAPN9	CAPN9. Calpain 9. NCL-4. GC36. Digestive Tract-Specific Calpain. Novel Calpain Large Subunit-4. New Calpain 4. Calpain-9. Calpain 9 (NCL-4). Protein CG36. EC 3.4.22.54. EC 3.4.22.-. EC 3.4.22. NCL4.	X-ray crystallography, 2.31Å
O14815	Calpain-9	CAPN9	CAPN9. Calpain 9. NCL-4. GC36. Digestive Tract-Specific Calpain. Novel Calpain Large Subunit-4. New Calpain 4. Calpain-9. Calpain 9 (NCL-4). Protein CG36. EC 3.4.22.54. EC 3.4.22.-. EC 3.4.22. NCL4.	X-ray crystallography, 2.31Å
O14815	Calpain-9	CAPN9	CAPN9. Calpain 9. NCL-4. GC36. Digestive Tract-Specific Calpain. Novel Calpain Large Subunit-4. New Calpain 4. Calpain-9. Calpain 9 (NCL-4). Protein CG36. EC 3.4.22.54. EC 3.4.22.-. EC 3.4.22. NCL4.	X-ray crystallography, 2.31Å
P20807	Calpain-3	CAPN3		X-ray crystallography, 2.3Å
P20807	Calpain-3	CAPN3		X-ray crystallography, 2.3Å
P20807	Calpain-3	CAPN3		X-ray crystallography, 2.3Å
P20807	Calpain-3	CAPN3		X-ray crystallography, 2.3Å
P22681	E3 ubiquitin-protein ligase CBL	CBL	CBL. Cbl Proto-Oncogene. RNF55. CBL2. Cas-Br-M (Murine) Ecotropic Retroviral Transforming Sequence. Cbl Proto-Oncogene, E3 Ubiquitin Protein Ligase. Casitas B-Lineage Lymphoma Proto-Oncogene. RING-Type E3 Ubiquitin Transferase CBL. E3 Ubiquitin-Protein Ligase CBL. Signal Transduction Protein CBL. RING Finger Protein 55. Proto-Oncogene C-Cbl. Oncogene CBL2. C-Cbl. Fragile Site, Folic Acid Type, Ra…	X-ray crystallography, 2.67Å
Q9ULV8	E3 ubiquitin-protein ligase CBL-C	CBLC	CBLC. Cbl Proto-Oncogene C. RNF57. CBL-SL. CBL-3. Cas-Br-M (Murine) Ecotropic Retroviral Transforming Sequence C. Cas-Br-M (Murine) Ectropic Retroviral Transforming Sequence C. Cbl Proto-Oncogene C, E3 Ubiquitin Protein Ligase. RING-Type E3 Ubiquitin Transferase CBL-C. E3 Ubiquitin-Protein Ligase CBL-C. Signal Transduction Protein CBL-C. SH3-Binding Protein CBL-3. SH3-Binding Protein CBL-C. RING …	X-ray crystallography, 1.64Å
P06756	Integrin alpha-V	ITGAV	ITGAV. Integrin Subunit Alpha V. CD51. MSK8. VNRA. VTNR. Integrin, Alpha V (Vitronectin Receptor, Alpha Polypeptide, Antigen CD51). Antigen Identified By Monoclonal Antibody L230. Vitronectin Receptor Subunit Alpha. Vitronectin Receptor. Integrin Alpha-V. Integrin AlphaVbeta3. Integrin, Alpha V. CD51 Antigen.	X-ray crystallography, 3.1Å
P08514	Integrin alpha-IIb	ITGA2B	ITGA2B. Integrin Subunit Alpha 2b. PPP1R93. CD41B. CD41. GP2B. Integrin, Alpha 2b (Platelet Glycoprotein IIb Of IIb/IIIa Complex, Antigen CD41). Platelet Glycoprotein IIb Of IIb/IIIa Complex. Protein Phosphatase 1, Regulatory Subunit 93. Platelet Membrane Glycoprotein IIb. Integrin Alpha-IIb. GPalpha IIb. GPIIb. Integrin, Alpha 2b (Platelet Glycoprotein IIb Of IIb/IIIa Complex, Antigen CD41B). Pl…	X-ray crystallography, 2.55Å
P08648	Integrin alpha-5	ITGA5	ITGA5. Integrin Subunit Alpha 5. CD49e. FNRA. Integrin, Alpha 5 (Fibronectin Receptor, Alpha Polypeptide). Fibronectin Receptor, Alpha Polypeptide. Fibronectin Receptor Subunit Alpha. CD49 Antigen-Like Family Member E. Integrin Alpha-5. Integrin Alpha-F. VLA-5. Very Late Activation Protein 5, Alpha Subunit. Fibronectin Receptor, Alpha Subunit. ITGA5/SLC9B1 Fusion. CD49e Antigen. VLA5A.	X-ray crystallography, 2.9Å
P08648	Integrin alpha-5	ITGA5	ITGA5. Integrin Subunit Alpha 5. CD49e. FNRA. Integrin, Alpha 5 (Fibronectin Receptor, Alpha Polypeptide). Fibronectin Receptor, Alpha Polypeptide. Fibronectin Receptor Subunit Alpha. CD49 Antigen-Like Family Member E. Integrin Alpha-5. Integrin Alpha-F. VLA-5. Very Late Activation Protein 5, Alpha Subunit. Fibronectin Receptor, Alpha Subunit. ITGA5/SLC9B1 Fusion. CD49e Antigen. VLA5A.	X-ray crystallography, 2.9Å
P08514	Integrin alpha-IIb	ITGA2B	ITGA2B. Integrin Subunit Alpha 2b. PPP1R93. CD41B. CD41. GP2B. Integrin, Alpha 2b (Platelet Glycoprotein IIb Of IIb/IIIa Complex, Antigen CD41). Platelet Glycoprotein IIb Of IIb/IIIa Complex. Protein Phosphatase 1, Regulatory Subunit 93. Platelet Membrane Glycoprotein IIb. Integrin Alpha-IIb. GPalpha IIb. GPIIb. Integrin, Alpha 2b (Platelet Glycoprotein IIb Of IIb/IIIa Complex, Antigen CD41B). Pl…	X-ray crystallography, 2.55Å
P26006	Integrin alpha-3	ITGA3	ITGA3. Integrin Subunit Alpha 3. GAP-B3. VLA3a. VCA-2. MSK18. Integrin, Alpha 3 (Antigen CD49C, Alpha 3 Subunit Of VLA-3 Receptor). Antigen Identified By Monoclonal Antibody J143. Alpha 3 Subunit Of VLA-3 Receptor. CD49 Antigen-Like Family Member C. Galactoprotein B3. Integrin Alpha-3. Antigen CD49C. CD49c. FRP-2. GAPB3. Very Late Activation Protein 3 Receptor, Alpha-3 Subunit. Testicular Tissue …	Inferred
P13612	Integrin alpha-4	ITGA4	ITGA4. Integrin Subunit Alpha 4. CD49D. Alpha 4 Subunit Of VLA-4 Receptor. CD49 Antigen-Like Family Member D. VLA-4 Subunit Alpha. Integrin Alpha-IV. Integrin Alpha-4. Integrin, Alpha 4 (Antigen CD49D, Alpha 4 Subunit Of VLA-4 Receptor). Very Late Activation Protein 4 Receptor, Alpha 4 Subunit. Antigen CD49D, Alpha-4 Subunit Of VLA-4 Receptor. 269C Wild Type. Antigen CD49D. CD49d Antigen. CD49d. …	Inferred
P08648	Integrin alpha-5	ITGA5	ITGA5. Integrin Subunit Alpha 5. CD49e. FNRA. Integrin, Alpha 5 (Fibronectin Receptor, Alpha Polypeptide). Fibronectin Receptor, Alpha Polypeptide. Fibronectin Receptor Subunit Alpha. CD49 Antigen-Like Family Member E. Integrin Alpha-5. Integrin Alpha-F. VLA-5. Very Late Activation Protein 5, Alpha Subunit. Fibronectin Receptor, Alpha Subunit. ITGA5/SLC9B1 Fusion. CD49e Antigen. VLA5A.	X-ray crystallography, 2.9Å
P23229	Integrin alpha-6	ITGA6	ITGA6. Integrin Subunit Alpha 6. CD49f. CD49 Antigen-Like Family Member F. Integrin, Alpha 6. Integrin Alpha-6. VLA-6. Integrin Alpha6B. CD49f Antigen. ITGA6B.	Inferred
Q13683	Integrin alpha-7	ITGA7	ITGA7. Integrin Subunit Alpha 7. Integrin Alpha-7. Integrin Alpha 7 Chain. Integrin, Alpha 7.	Inferred
P53708	Integrin alpha-8	ITGA8	ITGA8. Integrin Subunit Alpha 8. Integrin, Alpha 8. Integrin Alpha-8.	Inferred
Q13797	Integrin alpha-9	ITGA9	ITGA9. Integrin Subunit Alpha 9. ALPHA-RLC. ITGA4L. RLC. Integrin Alpha-RLC. Integrin Alpha-9. Integrin, Alpha 4-Like. Integrin, Alpha 9.	Inferred
Q13349	Integrin alpha-D	ITGAD	ITGAD. Integrin Subunit Alpha D. ADB2. CD11 Antigen-Like Family Member D. Leukointegrin Alpha D. Integrin Alpha-D. CD11d. Beta-2 Integrin AlphaD Subunit. Integrin, Alpha D. CD11d Antigen. CD11D.	Inferred
P38570	Integrin alpha-E	ITGAE	ITGAE. Integrin Subunit Alpha E. HUMINAE. CD103. Integrin, Alpha E (Antigen CD103, Human Mucosal Lymphocyte Antigen 1; Alpha Polypeptide). Human Mucosal Lymphocyte Antigen 1, Alpha Polypeptide. Mucosal Lymphocyte 1 Antigen. Integrin Alpha-IEL. Integrin Alpha-E. HML-1 Antigen. Antigen CD103, Human Mucosal Lymphocyte Antigen 1; Alpha Polypeptide. Antigen CD103. CD103 Antigen.	Inferred
P20701	Integrin alpha-L	ITGAL	ITGAL. Integrin Subunit Alpha L. LFA-1. CD11A. Integrin, Alpha L (Antigen CD11A (P180), Lymphocyte Function-Associated Antigen 1; Alpha Polypeptide). Lymphocyte Function-Associated Antigen 1, Alpha Polypeptide. Leukocyte Function-Associated Molecule 1 Alpha Chain. Leukocyte Adhesion Glycoprotein LFA-1 Alpha Chain. CD11 Antigen-Like Family Member A. Integrin Alpha-L. LFA-1A. Antigen CD11A (P180), …	Inferred
P11215	Integrin alpha-M	ITGAM	ITGAM. Integrin Subunit Alpha M. MAC-1. CD11B. CR3A. Integrin, Alpha M (Complement Component 3 Receptor 3 Subunit). Cell Surface Glycoprotein MAC-1 Subunit Alpha. Complement Component 3 Receptor 3 Subunit. CD11 Antigen-Like Family Member B. Leukocyte Adhesion Receptor MO1. Integrin Alpha-M. CR-3 Alpha Chain. Integrin, Alpha M (Complement Component Receptor 3, Alpha; Also Known As CD11b (P170), Ma…	Inferred
P06756	Integrin alpha-V	ITGAV	ITGAV. Integrin Subunit Alpha V. CD51. MSK8. VNRA. VTNR. Integrin, Alpha V (Vitronectin Receptor, Alpha Polypeptide, Antigen CD51). Antigen Identified By Monoclonal Antibody L230. Vitronectin Receptor Subunit Alpha. Vitronectin Receptor. Integrin Alpha-V. Integrin AlphaVbeta3. Integrin, Alpha V. CD51 Antigen.	X-ray crystallography, 3.1Å
P20702	Integrin alpha-X	ITGAX	ITGAX. Integrin Subunit Alpha X. CD11C. Integrin, Alpha X (Complement Component 3 Receptor 4 Subunit). Integrin, Alpha X (Antigen CD11C (P150), Alpha Polypeptide). Leukocyte Adhesion Glycoprotein P150,95 Alpha Chain. Complement Component 3 Receptor 4 Subunit. Leukocyte Adhesion Receptor P150,95. CD11 Antigen-Like Family Member C. Integrin Alpha-X. Leukocyte Surface Antigen P150,95, Alpha Subunit.…	X-ray crystallography, 3.5Å
P56199	Integrin alpha-1	ITGA1	ITGA1. Integrin Subunit Alpha 1. CD49a. VLA1. CD49 Antigen-Like Family Member A. Laminin And Collagen Receptor. Integrin Alpha-1. VLA-1. Very Late Activation Protein 1. Integrin, Alpha 1. CD49a Antigen.	Inferred
O75578	Integrin alpha-10	ITGA10	ITGA10. Integrin Subunit Alpha 10. Integrin Alpha-10. Integrin, Alpha 10. PRO827.	Inferred
Q9UKX5	Integrin alpha-11	ITGA11	ITGA11. Integrin Subunit Alpha 11. HsT18964. Integrin Alpha-11. Integrin, Alpha 11.	Inferred
P17301	Integrin alpha-2	ITGA2	ITGA2. Integrin Subunit Alpha 2. CD49B. Integrin, Alpha 2 (CD49B, Alpha 2 Subunit Of VLA-2 Receptor). Alpha 2 Subunit Of VLA-2 Receptor. CD49 Antigen-Like Family Member B. Platelet Membrane Glycoprotein Ia. Collagen Receptor. Integrin Alpha-2. GPIa. Very Late Activation Protein 2 Receptor, Alpha-2 Subunit. Human Platelet Alloantigen System 5. Platelet Glycoprotein GPIa. Platelet Antigen Br. VLA-2…	Inferred
P26006	Integrin alpha-3	ITGA3	ITGA3. Integrin Subunit Alpha 3. GAP-B3. VLA3a. VCA-2. MSK18. Integrin, Alpha 3 (Antigen CD49C, Alpha 3 Subunit Of VLA-3 Receptor). Antigen Identified By Monoclonal Antibody J143. Alpha 3 Subunit Of VLA-3 Receptor. CD49 Antigen-Like Family Member C. Galactoprotein B3. Integrin Alpha-3. Antigen CD49C. CD49c. FRP-2. GAPB3. Very Late Activation Protein 3 Receptor, Alpha-3 Subunit. Testicular Tissue …	Inferred
P08648	Integrin alpha-5	ITGA5	ITGA5. Integrin Subunit Alpha 5. CD49e. FNRA. Integrin, Alpha 5 (Fibronectin Receptor, Alpha Polypeptide). Fibronectin Receptor, Alpha Polypeptide. Fibronectin Receptor Subunit Alpha. CD49 Antigen-Like Family Member E. Integrin Alpha-5. Integrin Alpha-F. VLA-5. Very Late Activation Protein 5, Alpha Subunit. Fibronectin Receptor, Alpha Subunit. ITGA5/SLC9B1 Fusion. CD49e Antigen. VLA5A.	X-ray crystallography, 2.9Å
P23229	Integrin alpha-6	ITGA6	ITGA6. Integrin Subunit Alpha 6. CD49f. CD49 Antigen-Like Family Member F. Integrin, Alpha 6. Integrin Alpha-6. VLA-6. Integrin Alpha6B. CD49f Antigen. ITGA6B.	Inferred
Q13683	Integrin alpha-7	ITGA7	ITGA7. Integrin Subunit Alpha 7. Integrin Alpha-7. Integrin Alpha 7 Chain. Integrin, Alpha 7.	Inferred
P53708	Integrin alpha-8	ITGA8	ITGA8. Integrin Subunit Alpha 8. Integrin, Alpha 8. Integrin Alpha-8.	Inferred
P56199	Integrin alpha-1	ITGA1	ITGA1. Integrin Subunit Alpha 1. CD49a. VLA1. CD49 Antigen-Like Family Member A. Laminin And Collagen Receptor. Integrin Alpha-1. VLA-1. Very Late Activation Protein 1. Integrin, Alpha 1. CD49a Antigen.	Inferred
O75578	Integrin alpha-10	ITGA10	ITGA10. Integrin Subunit Alpha 10. Integrin Alpha-10. Integrin, Alpha 10. PRO827.	Inferred
Q9UKX5	Integrin alpha-11	ITGA11	ITGA11. Integrin Subunit Alpha 11. HsT18964. Integrin Alpha-11. Integrin, Alpha 11.	Inferred
P17301	Integrin alpha-2	ITGA2	ITGA2. Integrin Subunit Alpha 2. CD49B. Integrin, Alpha 2 (CD49B, Alpha 2 Subunit Of VLA-2 Receptor). Alpha 2 Subunit Of VLA-2 Receptor. CD49 Antigen-Like Family Member B. Platelet Membrane Glycoprotein Ia. Collagen Receptor. Integrin Alpha-2. GPIa. Very Late Activation Protein 2 Receptor, Alpha-2 Subunit. Human Platelet Alloantigen System 5. Platelet Glycoprotein GPIa. Platelet Antigen Br. VLA-2…	Inferred
P26006	Integrin alpha-3	ITGA3	ITGA3. Integrin Subunit Alpha 3. GAP-B3. VLA3a. VCA-2. MSK18. Integrin, Alpha 3 (Antigen CD49C, Alpha 3 Subunit Of VLA-3 Receptor). Antigen Identified By Monoclonal Antibody J143. Alpha 3 Subunit Of VLA-3 Receptor. CD49 Antigen-Like Family Member C. Galactoprotein B3. Integrin Alpha-3. Antigen CD49C. CD49c. FRP-2. GAPB3. Very Late Activation Protein 3 Receptor, Alpha-3 Subunit. Testicular Tissue …	Inferred
P13612	Integrin alpha-4	ITGA4	ITGA4. Integrin Subunit Alpha 4. CD49D. Alpha 4 Subunit Of VLA-4 Receptor. CD49 Antigen-Like Family Member D. VLA-4 Subunit Alpha. Integrin Alpha-IV. Integrin Alpha-4. Integrin, Alpha 4 (Antigen CD49D, Alpha 4 Subunit Of VLA-4 Receptor). Very Late Activation Protein 4 Receptor, Alpha 4 Subunit. Antigen CD49D, Alpha-4 Subunit Of VLA-4 Receptor. 269C Wild Type. Antigen CD49D. CD49d Antigen. CD49d. …	Inferred
P13612	Integrin alpha-4	ITGA4	ITGA4. Integrin Subunit Alpha 4. CD49D. Alpha 4 Subunit Of VLA-4 Receptor. CD49 Antigen-Like Family Member D. VLA-4 Subunit Alpha. Integrin Alpha-IV. Integrin Alpha-4. Integrin, Alpha 4 (Antigen CD49D, Alpha 4 Subunit Of VLA-4 Receptor). Very Late Activation Protein 4 Receptor, Alpha 4 Subunit. Antigen CD49D, Alpha-4 Subunit Of VLA-4 Receptor. 269C Wild Type. Antigen CD49D. CD49d Antigen. CD49d. …	Inferred
P23229	Integrin alpha-6	ITGA6	ITGA6. Integrin Subunit Alpha 6. CD49f. CD49 Antigen-Like Family Member F. Integrin, Alpha 6. Integrin Alpha-6. VLA-6. Integrin Alpha6B. CD49f Antigen. ITGA6B.	Inferred
Q13683	Integrin alpha-7	ITGA7	ITGA7. Integrin Subunit Alpha 7. Integrin Alpha-7. Integrin Alpha 7 Chain. Integrin, Alpha 7.	Inferred
Q13797	Integrin alpha-9	ITGA9	ITGA9. Integrin Subunit Alpha 9. ALPHA-RLC. ITGA4L. RLC. Integrin Alpha-RLC. Integrin Alpha-9. Integrin, Alpha 4-Like. Integrin, Alpha 9.	Inferred
Q13797	Integrin alpha-9	ITGA9	ITGA9. Integrin Subunit Alpha 9. ALPHA-RLC. ITGA4L. RLC. Integrin Alpha-RLC. Integrin Alpha-9. Integrin, Alpha 4-Like. Integrin, Alpha 9.	Inferred
Q13349	Integrin alpha-D	ITGAD	ITGAD. Integrin Subunit Alpha D. ADB2. CD11 Antigen-Like Family Member D. Leukointegrin Alpha D. Integrin Alpha-D. CD11d. Beta-2 Integrin AlphaD Subunit. Integrin, Alpha D. CD11d Antigen. CD11D.	Inferred
P38570	Integrin alpha-E	ITGAE	ITGAE. Integrin Subunit Alpha E. HUMINAE. CD103. Integrin, Alpha E (Antigen CD103, Human Mucosal Lymphocyte Antigen 1; Alpha Polypeptide). Human Mucosal Lymphocyte Antigen 1, Alpha Polypeptide. Mucosal Lymphocyte 1 Antigen. Integrin Alpha-IEL. Integrin Alpha-E. HML-1 Antigen. Antigen CD103, Human Mucosal Lymphocyte Antigen 1; Alpha Polypeptide. Antigen CD103. CD103 Antigen.	Inferred
P20701	Integrin alpha-L	ITGAL	ITGAL. Integrin Subunit Alpha L. LFA-1. CD11A. Integrin, Alpha L (Antigen CD11A (P180), Lymphocyte Function-Associated Antigen 1; Alpha Polypeptide). Lymphocyte Function-Associated Antigen 1, Alpha Polypeptide. Leukocyte Function-Associated Molecule 1 Alpha Chain. Leukocyte Adhesion Glycoprotein LFA-1 Alpha Chain. CD11 Antigen-Like Family Member A. Integrin Alpha-L. LFA-1A. Antigen CD11A (P180), …	Inferred
P11215	Integrin alpha-M	ITGAM	ITGAM. Integrin Subunit Alpha M. MAC-1. CD11B. CR3A. Integrin, Alpha M (Complement Component 3 Receptor 3 Subunit). Cell Surface Glycoprotein MAC-1 Subunit Alpha. Complement Component 3 Receptor 3 Subunit. CD11 Antigen-Like Family Member B. Leukocyte Adhesion Receptor MO1. Integrin Alpha-M. CR-3 Alpha Chain. Integrin, Alpha M (Complement Component Receptor 3, Alpha; Also Known As CD11b (P170), Ma…	Inferred
P20702	Integrin alpha-X	ITGAX	ITGAX. Integrin Subunit Alpha X. CD11C. Integrin, Alpha X (Complement Component 3 Receptor 4 Subunit). Integrin, Alpha X (Antigen CD11C (P150), Alpha Polypeptide). Leukocyte Adhesion Glycoprotein P150,95 Alpha Chain. Complement Component 3 Receptor 4 Subunit. Leukocyte Adhesion Receptor P150,95. CD11 Antigen-Like Family Member C. Integrin Alpha-X. Leukocyte Surface Antigen P150,95, Alpha Subunit.…	X-ray crystallography, 3.5Å
P08514	Integrin alpha-IIb	ITGA2B	ITGA2B. Integrin Subunit Alpha 2b. PPP1R93. CD41B. CD41. GP2B. Integrin, Alpha 2b (Platelet Glycoprotein IIb Of IIb/IIIa Complex, Antigen CD41). Platelet Glycoprotein IIb Of IIb/IIIa Complex. Protein Phosphatase 1, Regulatory Subunit 93. Platelet Membrane Glycoprotein IIb. Integrin Alpha-IIb. GPalpha IIb. GPIIb. Integrin, Alpha 2b (Platelet Glycoprotein IIb Of IIb/IIIa Complex, Antigen CD41B). Pl…	X-ray crystallography, 2.55Å
P08648	Integrin alpha-5	ITGA5	ITGA5. Integrin Subunit Alpha 5. CD49e. FNRA. Integrin, Alpha 5 (Fibronectin Receptor, Alpha Polypeptide). Fibronectin Receptor, Alpha Polypeptide. Fibronectin Receptor Subunit Alpha. CD49 Antigen-Like Family Member E. Integrin Alpha-5. Integrin Alpha-F. VLA-5. Very Late Activation Protein 5, Alpha Subunit. Fibronectin Receptor, Alpha Subunit. ITGA5/SLC9B1 Fusion. CD49e Antigen. VLA5A.	X-ray crystallography, 2.9Å
P53708	Integrin alpha-8	ITGA8	ITGA8. Integrin Subunit Alpha 8. Integrin, Alpha 8. Integrin Alpha-8.	Inferred
P56199	Integrin alpha-1	ITGA1	ITGA1. Integrin Subunit Alpha 1. CD49a. VLA1. CD49 Antigen-Like Family Member A. Laminin And Collagen Receptor. Integrin Alpha-1. VLA-1. Very Late Activation Protein 1. Integrin, Alpha 1. CD49a Antigen.	Inferred
O75578	Integrin alpha-10	ITGA10	ITGA10. Integrin Subunit Alpha 10. Integrin Alpha-10. Integrin, Alpha 10. PRO827.	Inferred
Q9UKX5	Integrin alpha-11	ITGA11	ITGA11. Integrin Subunit Alpha 11. HsT18964. Integrin Alpha-11. Integrin, Alpha 11.	Inferred
P17301	Integrin alpha-2	ITGA2	ITGA2. Integrin Subunit Alpha 2. CD49B. Integrin, Alpha 2 (CD49B, Alpha 2 Subunit Of VLA-2 Receptor). Alpha 2 Subunit Of VLA-2 Receptor. CD49 Antigen-Like Family Member B. Platelet Membrane Glycoprotein Ia. Collagen Receptor. Integrin Alpha-2. GPIa. Very Late Activation Protein 2 Receptor, Alpha-2 Subunit. Human Platelet Alloantigen System 5. Platelet Glycoprotein GPIa. Platelet Antigen Br. VLA-2…	Inferred
P08514	Integrin alpha-IIb	ITGA2B	ITGA2B. Integrin Subunit Alpha 2b. PPP1R93. CD41B. CD41. GP2B. Integrin, Alpha 2b (Platelet Glycoprotein IIb Of IIb/IIIa Complex, Antigen CD41). Platelet Glycoprotein IIb Of IIb/IIIa Complex. Protein Phosphatase 1, Regulatory Subunit 93. Platelet Membrane Glycoprotein IIb. Integrin Alpha-IIb. GPalpha IIb. GPIIb. Integrin, Alpha 2b (Platelet Glycoprotein IIb Of IIb/IIIa Complex, Antigen CD41B). Pl…	X-ray crystallography, 2.55Å
P26006	Integrin alpha-3	ITGA3	ITGA3. Integrin Subunit Alpha 3. GAP-B3. VLA3a. VCA-2. MSK18. Integrin, Alpha 3 (Antigen CD49C, Alpha 3 Subunit Of VLA-3 Receptor). Antigen Identified By Monoclonal Antibody J143. Alpha 3 Subunit Of VLA-3 Receptor. CD49 Antigen-Like Family Member C. Galactoprotein B3. Integrin Alpha-3. Antigen CD49C. CD49c. FRP-2. GAPB3. Very Late Activation Protein 3 Receptor, Alpha-3 Subunit. Testicular Tissue …	Inferred
P13612	Integrin alpha-4	ITGA4	ITGA4. Integrin Subunit Alpha 4. CD49D. Alpha 4 Subunit Of VLA-4 Receptor. CD49 Antigen-Like Family Member D. VLA-4 Subunit Alpha. Integrin Alpha-IV. Integrin Alpha-4. Integrin, Alpha 4 (Antigen CD49D, Alpha 4 Subunit Of VLA-4 Receptor). Very Late Activation Protein 4 Receptor, Alpha 4 Subunit. Antigen CD49D, Alpha-4 Subunit Of VLA-4 Receptor. 269C Wild Type. Antigen CD49D. CD49d Antigen. CD49d. …	Inferred
P13612	Integrin alpha-4	ITGA4	ITGA4. Integrin Subunit Alpha 4. CD49D. Alpha 4 Subunit Of VLA-4 Receptor. CD49 Antigen-Like Family Member D. VLA-4 Subunit Alpha. Integrin Alpha-IV. Integrin Alpha-4. Integrin, Alpha 4 (Antigen CD49D, Alpha 4 Subunit Of VLA-4 Receptor). Very Late Activation Protein 4 Receptor, Alpha 4 Subunit. Antigen CD49D, Alpha-4 Subunit Of VLA-4 Receptor. 269C Wild Type. Antigen CD49D. CD49d Antigen. CD49d. …	Inferred
P08648	Integrin alpha-5	ITGA5	ITGA5. Integrin Subunit Alpha 5. CD49e. FNRA. Integrin, Alpha 5 (Fibronectin Receptor, Alpha Polypeptide). Fibronectin Receptor, Alpha Polypeptide. Fibronectin Receptor Subunit Alpha. CD49 Antigen-Like Family Member E. Integrin Alpha-5. Integrin Alpha-F. VLA-5. Very Late Activation Protein 5, Alpha Subunit. Fibronectin Receptor, Alpha Subunit. ITGA5/SLC9B1 Fusion. CD49e Antigen. VLA5A.	X-ray crystallography, 2.9Å
P23229	Integrin alpha-6	ITGA6	ITGA6. Integrin Subunit Alpha 6. CD49f. CD49 Antigen-Like Family Member F. Integrin, Alpha 6. Integrin Alpha-6. VLA-6. Integrin Alpha6B. CD49f Antigen. ITGA6B.	Inferred
Q13683	Integrin alpha-7	ITGA7	ITGA7. Integrin Subunit Alpha 7. Integrin Alpha-7. Integrin Alpha 7 Chain. Integrin, Alpha 7.	Inferred
P53708	Integrin alpha-8	ITGA8	ITGA8. Integrin Subunit Alpha 8. Integrin, Alpha 8. Integrin Alpha-8.	Inferred
Q13797	Integrin alpha-9	ITGA9	ITGA9. Integrin Subunit Alpha 9. ALPHA-RLC. ITGA4L. RLC. Integrin Alpha-RLC. Integrin Alpha-9. Integrin, Alpha 4-Like. Integrin, Alpha 9.	Inferred
Q13797	Integrin alpha-9	ITGA9	ITGA9. Integrin Subunit Alpha 9. ALPHA-RLC. ITGA4L. RLC. Integrin Alpha-RLC. Integrin Alpha-9. Integrin, Alpha 4-Like. Integrin, Alpha 9.	Inferred
Q13349	Integrin alpha-D	ITGAD	ITGAD. Integrin Subunit Alpha D. ADB2. CD11 Antigen-Like Family Member D. Leukointegrin Alpha D. Integrin Alpha-D. CD11d. Beta-2 Integrin AlphaD Subunit. Integrin, Alpha D. CD11d Antigen. CD11D.	Inferred
P38570	Integrin alpha-E	ITGAE	ITGAE. Integrin Subunit Alpha E. HUMINAE. CD103. Integrin, Alpha E (Antigen CD103, Human Mucosal Lymphocyte Antigen 1; Alpha Polypeptide). Human Mucosal Lymphocyte Antigen 1, Alpha Polypeptide. Mucosal Lymphocyte 1 Antigen. Integrin Alpha-IEL. Integrin Alpha-E. HML-1 Antigen. Antigen CD103, Human Mucosal Lymphocyte Antigen 1; Alpha Polypeptide. Antigen CD103. CD103 Antigen.	Inferred
P20701	Integrin alpha-L	ITGAL	ITGAL. Integrin Subunit Alpha L. LFA-1. CD11A. Integrin, Alpha L (Antigen CD11A (P180), Lymphocyte Function-Associated Antigen 1; Alpha Polypeptide). Lymphocyte Function-Associated Antigen 1, Alpha Polypeptide. Leukocyte Function-Associated Molecule 1 Alpha Chain. Leukocyte Adhesion Glycoprotein LFA-1 Alpha Chain. CD11 Antigen-Like Family Member A. Integrin Alpha-L. LFA-1A. Antigen CD11A (P180), …	Inferred
P11215	Integrin alpha-M	ITGAM	ITGAM. Integrin Subunit Alpha M. MAC-1. CD11B. CR3A. Integrin, Alpha M (Complement Component 3 Receptor 3 Subunit). Cell Surface Glycoprotein MAC-1 Subunit Alpha. Complement Component 3 Receptor 3 Subunit. CD11 Antigen-Like Family Member B. Leukocyte Adhesion Receptor MO1. Integrin Alpha-M. CR-3 Alpha Chain. Integrin, Alpha M (Complement Component Receptor 3, Alpha; Also Known As CD11b (P170), Ma…	Inferred
P20702	Integrin alpha-X	ITGAX	ITGAX. Integrin Subunit Alpha X. CD11C. Integrin, Alpha X (Complement Component 3 Receptor 4 Subunit). Integrin, Alpha X (Antigen CD11C (P150), Alpha Polypeptide). Leukocyte Adhesion Glycoprotein P150,95 Alpha Chain. Complement Component 3 Receptor 4 Subunit. Leukocyte Adhesion Receptor P150,95. CD11 Antigen-Like Family Member C. Integrin Alpha-X. Leukocyte Surface Antigen P150,95, Alpha Subunit.…	X-ray crystallography, 3.5Å
P04278	Sex hormone-binding globulin	SHBG		X-ray crystallography, 1.55Å
P04278	Sex hormone-binding globulin	SHBG		X-ray crystallography, 1.55Å
Q14393	Growth arrest-specific protein 6	GAS6		X-ray crystallography, 3.07Å
Q14393	Growth arrest-specific protein 6	GAS6		X-ray crystallography, 3.07Å
Q9ULB1	Neurexin-1	NRXN1		Inferred
Q9ULB1	Neurexin-1	NRXN1		Inferred
Q14393	Growth arrest-specific protein 6	GAS6		X-ray crystallography, 3.07Å
O00468	Agrin	AGRN	AGRN. Agrin. AGRIN. Agrin Proteoglycan. CMSPPD. CMS8.	Inferred
O00468	Agrin	AGRN	AGRN. Agrin. AGRIN. Agrin Proteoglycan. CMSPPD. CMS8.	Inferred
P98160	Basement membrane-specific heparan sulfate proteoglycan core protein	HSPG2		X-ray crystallography, 1.5Å
P98160	Basement membrane-specific heparan sulfate proteoglycan core protein	HSPG2		X-ray crystallography, 1.5Å
P98160	Basement membrane-specific heparan sulfate proteoglycan core protein	HSPG2		X-ray crystallography, 1.5Å
Q9ULB1	Neurexin-1	NRXN1		Inferred
Q9ULB1	Neurexin-1	NRXN1		Inferred
Q9ULB1	Neurexin-1	NRXN1		Inferred
Q9ULB1	Neurexin-1	NRXN1		Inferred
Q9ULB1	Neurexin-1	NRXN1		Inferred
Q9HBX9	Relaxin receptor 1	RXFP1		Solution NMR
Q8WXD0	Relaxin receptor 2	RXFP2		Solution NMR
P14314	Glucosidase 2 subunit beta	PRKCSH	PRKCSH. Protein Kinase C Substrate 80K-H. Glucosidase 2 Subunit Beta. VASAP-60. G19P1. GIIB. Protein Kinase C Substrate 60.1 KDa Protein Heavy Chain. Advanced Glycation End-Product Receptor 2. Glucosidase II Subunit Beta. Hepatocystin. PKCSH. PCLD. PLD1. Protein Kinase C Substrate, 80 Kda Protein. Glucosidase II Beta Subunit. Polycystic Liver Disease. AGE-Binding Receptor 2. 80K-H Protein. AGE-R2…	Inferred
P05156	Complement factor I	CFI		X-ray crystallography, 2.69Å
P98164	Low-density lipoprotein receptor-related protein 2	LRP2		Solution NMR
P98164	Low-density lipoprotein receptor-related protein 2	LRP2		Solution NMR
Q07954	Prolow-density lipoprotein receptor-related protein 1	LRP1		Solution NMR
P14314	Glucosidase 2 subunit beta	PRKCSH	PRKCSH. Protein Kinase C Substrate 80K-H. Glucosidase 2 Subunit Beta. VASAP-60. G19P1. GIIB. Protein Kinase C Substrate 60.1 KDa Protein Heavy Chain. Advanced Glycation End-Product Receptor 2. Glucosidase II Subunit Beta. Hepatocystin. PKCSH. PCLD. PLD1. Protein Kinase C Substrate, 80 Kda Protein. Glucosidase II Beta Subunit. Polycystic Liver Disease. AGE-Binding Receptor 2. 80K-H Protein. AGE-R2…	Inferred
P14314	Glucosidase 2 subunit beta	PRKCSH	PRKCSH. Protein Kinase C Substrate 80K-H. Glucosidase 2 Subunit Beta. VASAP-60. G19P1. GIIB. Protein Kinase C Substrate 60.1 KDa Protein Heavy Chain. Advanced Glycation End-Product Receptor 2. Glucosidase II Subunit Beta. Hepatocystin. PKCSH. PCLD. PLD1. Protein Kinase C Substrate, 80 Kda Protein. Glucosidase II Beta Subunit. Polycystic Liver Disease. AGE-Binding Receptor 2. 80K-H Protein. AGE-R2…	Inferred
Q9NPF0	CD320 antigen	CD320		X-ray crystallography, 2.1Å
Q9NPF0	CD320 antigen	CD320		X-ray crystallography, 2.1Å
P98155	Very low-density lipoprotein receptor	VLDLR		Solution NMR
P05156	Complement factor I	CFI		X-ray crystallography, 2.69Å
Q07954	Prolow-density lipoprotein receptor-related protein 1	LRP1		Solution NMR
P98155	Very low-density lipoprotein receptor	VLDLR		Solution NMR
P98155	Very low-density lipoprotein receptor	VLDLR		Solution NMR
Q07954	Prolow-density lipoprotein receptor-related protein 1	LRP1		Solution NMR
Q07954	Prolow-density lipoprotein receptor-related protein 1	LRP1		Solution NMR
Q07954	Prolow-density lipoprotein receptor-related protein 1	LRP1		Solution NMR
Q07954	Prolow-density lipoprotein receptor-related protein 1	LRP1		X-ray crystallography, 1.85Å
Q07954	Prolow-density lipoprotein receptor-related protein 1	LRP1		Solution NMR
P05156	Complement factor I	CFI	CFI. Complement Factor I. C3b-INA. KAF. FI. IF. Konglutinogen-Activating Factor. C3B/C4B Inactivator. C3b-Inactivator. Complement Control Protein Factor I. Complement Factor I Heavy Chain. Light Chain Of Factor I. Complement Component I. I Factor (Complement). EC 3.4.21.45. EC 3.4.21. ARMD13. C3BINA. AHUS3.	X-ray crystallography, 2.69Å
P05156	Complement factor I	CFI	CFI. Complement Factor I. C3b-INA. KAF. FI. IF. Konglutinogen-Activating Factor. C3B/C4B Inactivator. C3b-Inactivator. Complement Control Protein Factor I. Complement Factor I Heavy Chain. Light Chain Of Factor I. Complement Component I. I Factor (Complement). EC 3.4.21.45. EC 3.4.21. ARMD13. C3BINA. AHUS3.	X-ray crystallography, 2.69Å
Q3T906	N-acetylglucosamine-1-phosphotransferase subunits alpha/beta	GNPTAB	GNPTAB. N-Acetylglucosamine-1-Phosphate Transferase Subunits Alpha And Beta. KIAA1208. GNPTA. UDP-N-Acetylglucosamine-1-Phosphotransferase Subunits Alpha/Beta. N-Acetylglucosamine-1-Phosphotransferase Subunits Alpha/Beta. GlcNAc-1-Phosphotransferase Subunits Alpha/Beta. Stealth Protein GNPTAB. MGC4170. Glucosamine (UDP-N-Acetyl)-Lysosomal-Enzyme N-Acetylglucosamine Phosphotransferase. N-Acetylglu…	Prosite annotation
Q3T906	N-acetylglucosamine-1-phosphotransferase subunits alpha/beta	GNPTAB	GNPTAB. N-Acetylglucosamine-1-Phosphate Transferase Subunits Alpha And Beta. KIAA1208. GNPTA. UDP-N-Acetylglucosamine-1-Phosphotransferase Subunits Alpha/Beta. N-Acetylglucosamine-1-Phosphotransferase Subunits Alpha/Beta. GlcNAc-1-Phosphotransferase Subunits Alpha/Beta. Stealth Protein GNPTAB. MGC4170. Glucosamine (UDP-N-Acetyl)-Lysosomal-Enzyme N-Acetylglucosamine Phosphotransferase. N-Acetylglu…	Prosite annotation
P09958	Furin	FURIN		X-ray crystallography, 2.3Å
P09958	Furin	FURIN		X-ray crystallography, 2.3Å
P09958	Furin	FURIN		X-ray crystallography, 2.3Å
P09958	Furin	FURIN		X-ray crystallography, 2.3Å
P09958	Furin	FURIN		X-ray crystallography, 2.3Å
Q8NBP7	Proprotein convertase subtilisin/kexin type 9	PCSK9		X-ray crystallography, 2.4Å
Q8NBP7	Proprotein convertase subtilisin/kexin type 9	PCSK9		X-ray crystallography, 2.4Å
P51178	1-phosphatidylinositol 4,5-bisphosphate phosphodiesterase delta-1	PLCD1	PLCD1. Phospholipase C Delta 1. 1-Phosphatidylinositol 4,5-Bisphosphate Phosphodiesterase Delta-1. Phosphoinositide Phospholipase C-Delta-1. Phospholipase C-III. PLC-Delta-1. EC 3.1.4.11. PLC-III. Epididymis Secretory Sperm Binding Protein. Phospholipase C, Delta 1. Phospholipase C-Delta-1. Phospholipase C I 1. Phospholipase C Δ1. NDNC3.	Calcium binding inferred through similarity
P51178	1-phosphatidylinositol 4,5-bisphosphate phosphodiesterase delta-1	PLCD1	PLCD1. Phospholipase C Delta 1. 1-Phosphatidylinositol 4,5-Bisphosphate Phosphodiesterase Delta-1. Phosphoinositide Phospholipase C-Delta-1. Phospholipase C-III. PLC-Delta-1. EC 3.1.4.11. PLC-III. Epididymis Secretory Sperm Binding Protein. Phospholipase C, Delta 1. Phospholipase C-Delta-1. Phospholipase C I 1. Phospholipase C Δ1. NDNC3.	Calcium binding inferred through similarity
P51178	1-phosphatidylinositol 4,5-bisphosphate phosphodiesterase delta-1	PLCD1	PLCD1. Phospholipase C Delta 1. 1-Phosphatidylinositol 4,5-Bisphosphate Phosphodiesterase Delta-1. Phosphoinositide Phospholipase C-Delta-1. Phospholipase C-III. PLC-Delta-1. EC 3.1.4.11. PLC-III. Epididymis Secretory Sperm Binding Protein. Phospholipase C, Delta 1. Phospholipase C-Delta-1. Phospholipase C I 1. Phospholipase C Δ1. NDNC3.	Calcium binding inferred through similarity
Q8N3E9	1-phosphatidylinositol 4,5-bisphosphate phosphodiesterase delta-3	PLCD3	PLCD3. Phospholipase C Delta 3. 1-Phosphatidylinositol 4,5-Bisphosphate Phosphodiesterase Delta-3. Phosphoinositide Phospholipase C-Delta-3. PLC-Delta-3. EC 3.1.4.11. 1-Phosphatidylinositol-4,5-Bisphosphate Phosphodiesterase Delta-3. Phospholipase C, Delta 3. Phospholipase C-Delta-3. PLC Delta3. KIAA1964.	Calcium binding inferred through similarity
Q8N3E9	1-phosphatidylinositol 4,5-bisphosphate phosphodiesterase delta-3	PLCD3	PLCD3. Phospholipase C Delta 3. 1-Phosphatidylinositol 4,5-Bisphosphate Phosphodiesterase Delta-3. Phosphoinositide Phospholipase C-Delta-3. PLC-Delta-3. EC 3.1.4.11. 1-Phosphatidylinositol-4,5-Bisphosphate Phosphodiesterase Delta-3. Phospholipase C, Delta 3. Phospholipase C-Delta-3. PLC Delta3. KIAA1964.	Calcium binding inferred through similarity
Q8N3E9	1-phosphatidylinositol 4,5-bisphosphate phosphodiesterase delta-3	PLCD3	PLCD3. Phospholipase C Delta 3. 1-Phosphatidylinositol 4,5-Bisphosphate Phosphodiesterase Delta-3. Phosphoinositide Phospholipase C-Delta-3. PLC-Delta-3. EC 3.1.4.11. 1-Phosphatidylinositol-4,5-Bisphosphate Phosphodiesterase Delta-3. Phospholipase C, Delta 3. Phospholipase C-Delta-3. PLC Delta3. KIAA1964.	Calcium binding inferred through similarity
Q9BRC7	1-phosphatidylinositol 4,5-bisphosphate phosphodiesterase delta-4	PLCD4	PLCD4. Phospholipase C Delta 4. 1-Phosphatidylinositol 4,5-Bisphosphate Phosphodiesterase Delta-4. Phosphoinositide Phospholipase C-Delta-4. EC 3.1.4.11. Phospholipase C, Delta 4. Phospholipase C-Delta-4. PLC-Delta-4. PLC Delta4. HPLCD4.	Calcium binding inferred through similarity
Q9BRC7	1-phosphatidylinositol 4,5-bisphosphate phosphodiesterase delta-4	PLCD4	PLCD4. Phospholipase C Delta 4. 1-Phosphatidylinositol 4,5-Bisphosphate Phosphodiesterase Delta-4. Phosphoinositide Phospholipase C-Delta-4. EC 3.1.4.11. Phospholipase C, Delta 4. Phospholipase C-Delta-4. PLC-Delta-4. PLC Delta4. HPLCD4.	Calcium binding inferred through similarity
Q9BRC7	1-phosphatidylinositol 4,5-bisphosphate phosphodiesterase delta-4	PLCD4	PLCD4. Phospholipase C Delta 4. 1-Phosphatidylinositol 4,5-Bisphosphate Phosphodiesterase Delta-4. Phosphoinositide Phospholipase C-Delta-4. EC 3.1.4.11. Phospholipase C, Delta 4. Phospholipase C-Delta-4. PLC-Delta-4. PLC Delta4. HPLCD4.	Calcium binding inferred through similarity
Q4KWH8	1-phosphatidylinositol 4,5-bisphosphate phosphodiesterase eta-1	PLCH1	PLCH1. Phospholipase C Eta 1. 1-Phosphatidylinositol 4,5-Bisphosphate Phosphodiesterase Eta-1. KIAA1069. PLCL3. Phosphoinositide Phospholipase C-Eta-1. Phospholipase C-Like Protein 3. Phospholipase C-Like 3. DKFZp434C1372. EC 3.1.4.11. MGC117152. PLC-Eta-1. PLCeta1. PLC-L3. Phospholipase C, Eta 1. Phospholipase C-Eta1a. Phospholipase C-Eta1b. Phospholipase C-Eta-1. PLC Eta 1.	Calcium binding inferred through similarity
Q4KWH8	1-phosphatidylinositol 4,5-bisphosphate phosphodiesterase eta-1	PLCH1	PLCH1. Phospholipase C Eta 1. 1-Phosphatidylinositol 4,5-Bisphosphate Phosphodiesterase Eta-1. KIAA1069. PLCL3. Phosphoinositide Phospholipase C-Eta-1. Phospholipase C-Like Protein 3. Phospholipase C-Like 3. DKFZp434C1372. EC 3.1.4.11. MGC117152. PLC-Eta-1. PLCeta1. PLC-L3. Phospholipase C, Eta 1. Phospholipase C-Eta1a. Phospholipase C-Eta1b. Phospholipase C-Eta-1. PLC Eta 1.	Calcium binding inferred through similarity
Q4KWH8	1-phosphatidylinositol 4,5-bisphosphate phosphodiesterase eta-1	PLCH1	PLCH1. Phospholipase C Eta 1. 1-Phosphatidylinositol 4,5-Bisphosphate Phosphodiesterase Eta-1. KIAA1069. PLCL3. Phosphoinositide Phospholipase C-Eta-1. Phospholipase C-Like Protein 3. Phospholipase C-Like 3. DKFZp434C1372. EC 3.1.4.11. MGC117152. PLC-Eta-1. PLCeta1. PLC-L3. Phospholipase C, Eta 1. Phospholipase C-Eta1a. Phospholipase C-Eta1b. Phospholipase C-Eta-1. PLC Eta 1.	Calcium binding inferred through similarity
O75038	1-phosphatidylinositol 4,5-bisphosphate phosphodiesterase eta-2	PLCH2	PLCH2. Phospholipase C Eta 2. PLC-Eta2. 1-Phosphatidylinositol 4,5-Bisphosphate Phosphodiesterase Eta-2. KIAA0450. PLCeta2. PLCL4. Phosphoinositide Phospholipase C-Like 4. Phosphoinositide Phospholipase C-Eta-2. Phospholipase C-Like Protein 4. Phospholipase C-Like 4. RP3-395M20.1. EC 3.1.4.11. PLC-L4. Phospholipase C, Eta 2. Phospholipase C-Eta-2. Phospholipase C-Eta2.	Calcium binding inferred through similarity
O75038	1-phosphatidylinositol 4,5-bisphosphate phosphodiesterase eta-2	PLCH2	PLCH2. Phospholipase C Eta 2. PLC-Eta2. 1-Phosphatidylinositol 4,5-Bisphosphate Phosphodiesterase Eta-2. KIAA0450. PLCeta2. PLCL4. Phosphoinositide Phospholipase C-Like 4. Phosphoinositide Phospholipase C-Eta-2. Phospholipase C-Like Protein 4. Phospholipase C-Like 4. RP3-395M20.1. EC 3.1.4.11. PLC-L4. Phospholipase C, Eta 2. Phospholipase C-Eta-2. Phospholipase C-Eta2.	Calcium binding inferred through similarity
O75038	1-phosphatidylinositol 4,5-bisphosphate phosphodiesterase eta-2	PLCH2	PLCH2. Phospholipase C Eta 2. PLC-Eta2. 1-Phosphatidylinositol 4,5-Bisphosphate Phosphodiesterase Eta-2. KIAA0450. PLCeta2. PLCL4. Phosphoinositide Phospholipase C-Like 4. Phosphoinositide Phospholipase C-Eta-2. Phospholipase C-Like Protein 4. Phospholipase C-Like 4. RP3-395M20.1. EC 3.1.4.11. PLC-L4. Phospholipase C, Eta 2. Phospholipase C-Eta-2. Phospholipase C-Eta2.	Calcium binding inferred through similarity
Q9NQ66	1-phosphatidylinositol 4,5-bisphosphate phosphodiesterase beta-1	PLCB1		Prosite annotation
Q9NQ66	1-phosphatidylinositol 4,5-bisphosphate phosphodiesterase beta-1	PLCB1		Prosite annotation
Q00722	1-phosphatidylinositol 4,5-bisphosphate phosphodiesterase beta-2	PLCB2		X-ray crystallography, 1.62
Q00722	1-phosphatidylinositol 4,5-bisphosphate phosphodiesterase beta-2	PLCB2		X-ray crystallography, 1.62
Q00722	1-phosphatidylinositol 4,5-bisphosphate phosphodiesterase beta-2	PLCB2		X-ray crystallography, 1.62
Q01970	1-phosphatidylinositol 4,5-bisphosphate phosphodiesterase beta-3	PLCB3		X-ray crystallography, 2.70
Q01970	1-phosphatidylinositol 4,5-bisphosphate phosphodiesterase beta-3	PLCB3		X-ray crystallography, 2.70
P56199	Integrin alpha-1	ITGA1	ITGA1. Integrin Subunit Alpha 1. CD49a. VLA1. CD49 Antigen-Like Family Member A. Laminin And Collagen Receptor. Integrin Alpha-1. VLA-1. Very Late Activation Protein 1. Integrin, Alpha 1. CD49a Antigen.	X-ray crystallography, 1.4Å
P56199	Integrin alpha-1	ITGA1	ITGA1. Integrin Subunit Alpha 1. CD49a. VLA1. CD49 Antigen-Like Family Member A. Laminin And Collagen Receptor. Integrin Alpha-1. VLA-1. Very Late Activation Protein 1. Integrin, Alpha 1. CD49a Antigen.	X-ray crystallography, 1.4Å
P17301	Integrin alpha-2	ITGA2	ITGA2. Integrin Subunit Alpha 2. CD49B. Integrin, Alpha 2 (CD49B, Alpha 2 Subunit Of VLA-2 Receptor). Alpha 2 Subunit Of VLA-2 Receptor. CD49 Antigen-Like Family Member B. Platelet Membrane Glycoprotein Ia. Collagen Receptor. Integrin Alpha-2. GPIa. Very Late Activation Protein 2 Receptor, Alpha-2 Subunit. Human Platelet Alloantigen System 5. Platelet Glycoprotein GPIa. Platelet Antigen Br. VLA-2…	X-ray crystallography, 2.15Å
P17301	Integrin alpha-2	ITGA2	ITGA2. Integrin Subunit Alpha 2. CD49B. Integrin, Alpha 2 (CD49B, Alpha 2 Subunit Of VLA-2 Receptor). Alpha 2 Subunit Of VLA-2 Receptor. CD49 Antigen-Like Family Member B. Platelet Membrane Glycoprotein Ia. Collagen Receptor. Integrin Alpha-2. GPIa. Very Late Activation Protein 2 Receptor, Alpha-2 Subunit. Human Platelet Alloantigen System 5. Platelet Glycoprotein GPIa. Platelet Antigen Br. VLA-2…	X-ray crystallography, 2.15Å
P06756	Integrin alpha-V	ITGAV	ITGAV. Integrin Subunit Alpha V. CD51. MSK8. VNRA. VTNR. Integrin, Alpha V (Vitronectin Receptor, Alpha Polypeptide, Antigen CD51). Antigen Identified By Monoclonal Antibody L230. Vitronectin Receptor Subunit Alpha. Vitronectin Receptor. Integrin Alpha-V. Integrin AlphaVbeta3. Integrin, Alpha V. CD51 Antigen.	X-ray crystallography, 3.1Å
P06756	Integrin alpha-V	ITGAV	ITGAV. Integrin Subunit Alpha V. CD51. MSK8. VNRA. VTNR. Integrin, Alpha V (Vitronectin Receptor, Alpha Polypeptide, Antigen CD51). Antigen Identified By Monoclonal Antibody L230. Vitronectin Receptor Subunit Alpha. Vitronectin Receptor. Integrin Alpha-V. Integrin AlphaVbeta3. Integrin, Alpha V. CD51 Antigen.	X-ray crystallography, 3.1Å
P06756	Integrin alpha-V	ITGAV	ITGAV. Integrin Subunit Alpha V. CD51. MSK8. VNRA. VTNR. Integrin, Alpha V (Vitronectin Receptor, Alpha Polypeptide, Antigen CD51). Antigen Identified By Monoclonal Antibody L230. Vitronectin Receptor Subunit Alpha. Vitronectin Receptor. Integrin Alpha-V. Integrin AlphaVbeta3. Integrin, Alpha V. CD51 Antigen.	X-ray crystallography, 3.1Å
A8K7I4	Calcium-activated chloride channel regulator 1	CLCA1		X-ray crystallography, 2.0Å
A8K7I4	Calcium-activated chloride channel regulator 1	CLCA1		X-ray crystallography, 2.0Å
P05107	Integrin beta-2	ITGB2		X-ray crystallography, 1.75Å
P05107	Integrin beta-2	ITGB2		X-ray crystallography, 1.75Å
P26010	Integrin beta-7	ITGB7		X-ray crystallography, 3.1Å
P05556	Integrin beta-1	ITGB1		X-ray crystallography, 2.9Å
P05556	Integrin beta-1	ITGB1		X-ray crystallography, 2.9Å
P05556	Integrin beta-1	ITGB1		X-ray crystallography, 2.9Å
P06756	Integrin alpha-V	ITGAV	ITGAV. Integrin Subunit Alpha V. CD51. MSK8. VNRA. VTNR. Integrin, Alpha V (Vitronectin Receptor, Alpha Polypeptide, Antigen CD51). Antigen Identified By Monoclonal Antibody L230. Vitronectin Receptor Subunit Alpha. Vitronectin Receptor. Integrin Alpha-V. Integrin AlphaVbeta3. Integrin, Alpha V. CD51 Antigen.	X-ray crystallography, 3.1Å
P04275	von Willebrand factor	VWF		X-ray crystallography, 1.9Å
