# Supplementary material for: Exonic splicing code and protein binding sites for calcium
Source: Nucleic Acids Res. 2022 Apr 26;50(10):5493–512. doi: 10.1093/nar/gkac270 (PMC9177970; doi:10.1093/nar/gkac270)
Supplement: gkac270_Supplemental_Files [file gkac270_supplemental_files.zip › Dataset - S2.xlsx]

## Sheet: ENCODE_SampleAccessions
File accession	File format	File assembly	Experiment accession	Assay	Cell line	Organism	Experiment target	Experiment date released	Project	Replicate
ENCFF932BHQ	bigBed narrowPeak	GRCh38	ENCSR993OLA	eCLIP	HepG2	Homo sapiens	IGF2BP3	2015-07-15	ENCODE	1
ENCFF351DRD	bigBed narrowPeak	GRCh38	ENCSR993OLA	eCLIP	HepG2	Homo sapiens	IGF2BP3	2015-07-15	ENCODE	2
ENCFF112VQE	bigBed narrowPeak	GRCh38	ENCSR921SXC	eCLIP	HepG2	Homo sapiens	XPO5	2016-08-19	ENCODE	1
ENCFF774XBL	bigBed narrowPeak	GRCh38	ENCSR921SXC	eCLIP	HepG2	Homo sapiens	XPO5	2016-08-19	ENCODE	2
ENCFF178WNA	bigBed narrowPeak	GRCh38	ENCSR197INS	eCLIP	K562	Homo sapiens	PPIL4	2016-04-26	ENCODE	2
ENCFF410EMT	bigBed narrowPeak	GRCh38	ENCSR197INS	eCLIP	K562	Homo sapiens	PPIL4	2016-04-26	ENCODE	1
ENCFF693UEN	bigBed narrowPeak	GRCh38	ENCSR331MIC	eCLIP	HepG2	Homo sapiens	SF3A3	2015-11-09	ENCODE	1
ENCFF274KBX	bigBed narrowPeak	GRCh38	ENCSR331MIC	eCLIP	HepG2	Homo sapiens	SF3A3	2015-11-09	ENCODE	2
ENCFF373ROO	bigBed narrowPeak	GRCh38	ENCSR815VVI	eCLIP	HepG2	Homo sapiens	CDC40	2016-10-31	ENCODE	1
ENCFF635KCV	bigBed narrowPeak	GRCh38	ENCSR815VVI	eCLIP	HepG2	Homo sapiens	CDC40	2016-10-31	ENCODE	2
ENCFF683IWD	bigBed narrowPeak	GRCh38	ENCSR668MJX	eCLIP	HepG2	Homo sapiens	GRSF1	2016-04-26	ENCODE	2
ENCFF632PGX	bigBed narrowPeak	GRCh38	ENCSR668MJX	eCLIP	HepG2	Homo sapiens	GRSF1	2016-04-26	ENCODE	1
ENCFF781TYW	bigBed narrowPeak	GRCh38	ENCSR277DEO	eCLIP	HepG2	Homo sapiens	NKRF	2016-04-26	ENCODE	1
ENCFF271UEZ	bigBed narrowPeak	GRCh38	ENCSR277DEO	eCLIP	HepG2	Homo sapiens	NKRF	2016-04-26	ENCODE	2
ENCFF690NJZ	bigBed narrowPeak	GRCh38	ENCSR774RFN	eCLIP	K562	Homo sapiens	FXR1	2015-11-09	ENCODE	1
ENCFF405KWZ	bigBed narrowPeak	GRCh38	ENCSR774RFN	eCLIP	K562	Homo sapiens	FXR1	2015-11-09	ENCODE	2
ENCFF302CMM	bigBed narrowPeak	GRCh38	ENCSR506OTC	eCLIP	K562	Homo sapiens	TBRG4	2016-04-26	ENCODE	1
ENCFF433EPL	bigBed narrowPeak	GRCh38	ENCSR506OTC	eCLIP	K562	Homo sapiens	TBRG4	2016-04-26	ENCODE	2
ENCFF819VZW	bigBed narrowPeak	GRCh38	ENCSR724RDN	eCLIP	HepG2	Homo sapiens	HNRNPL	2017-12-04	ENCODE	1
ENCFF942HMV	bigBed narrowPeak	GRCh38	ENCSR724RDN	eCLIP	HepG2	Homo sapiens	HNRNPL	2017-12-04	ENCODE	2
ENCFF686YHG	bigBed narrowPeak	GRCh38	ENCSR755TJC	eCLIP	HepG2	Homo sapiens	HNRNPUL1	2015-11-09	ENCODE	2
ENCFF831POP	bigBed narrowPeak	GRCh38	ENCSR755TJC	eCLIP	HepG2	Homo sapiens	HNRNPUL1	2015-11-09	ENCODE	1
ENCFF006ZCJ	bigBed narrowPeak	GRCh38	ENCSR202BFN	eCLIP	HepG2	Homo sapiens	U2AF2	2015-11-09	ENCODE	1
ENCFF225OKE	bigBed narrowPeak	GRCh38	ENCSR202BFN	eCLIP	HepG2	Homo sapiens	U2AF2	2015-11-09	ENCODE	2
ENCFF151TID	bigBed narrowPeak	GRCh38	ENCSR658IQB	eCLIP	K562	Homo sapiens	SMNDC1	2015-12-16	ENCODE	1
ENCFF630RFF	bigBed narrowPeak	GRCh38	ENCSR658IQB	eCLIP	K562	Homo sapiens	SMNDC1	2015-12-16	ENCODE	2
ENCFF782ZNC	bigBed narrowPeak	GRCh38	ENCSR943MHU	eCLIP	K562	Homo sapiens	SAFB2	2015-07-15	ENCODE	1
ENCFF370VYY	bigBed narrowPeak	GRCh38	ENCSR943MHU	eCLIP	K562	Homo sapiens	SAFB2	2015-07-15	ENCODE	2
ENCFF104YAE	bigBed narrowPeak	GRCh38	ENCSR041NUV	eCLIP	HepG2	Homo sapiens	EIF3D	2016-04-26	ENCODE	1
ENCFF733BQQ	bigBed narrowPeak	GRCh38	ENCSR041NUV	eCLIP	HepG2	Homo sapiens	EIF3D	2016-04-26	ENCODE	2
ENCFF994NUD	bigBed narrowPeak	GRCh38	ENCSR490IEE	eCLIP	HepG2	Homo sapiens	UCHL5	2016-04-26	ENCODE	1
ENCFF226OLL	bigBed narrowPeak	GRCh38	ENCSR490IEE	eCLIP	HepG2	Homo sapiens	UCHL5	2016-04-26	ENCODE	2
ENCFF610VBL	bigBed narrowPeak	GRCh38	ENCSR628IDK	eCLIP	K562	Homo sapiens	KHDRBS1	2015-11-09	ENCODE	1
ENCFF388PCV	bigBed narrowPeak	GRCh38	ENCSR628IDK	eCLIP	K562	Homo sapiens	KHDRBS1	2015-11-09	ENCODE	2
ENCFF595KXG	bigBed narrowPeak	GRCh38	ENCSR571ROL	eCLIP	HepG2	Homo sapiens	XRCC6	2016-09-21	ENCODE	1
ENCFF311LTM	bigBed narrowPeak	GRCh38	ENCSR571ROL	eCLIP	HepG2	Homo sapiens	XRCC6	2016-09-21	ENCODE	2
ENCFF307HNT	bigBed narrowPeak	GRCh38	ENCSR339FUY	eCLIP	HepG2	Homo sapiens	PCBP2	2015-11-09	ENCODE	1
ENCFF082XYR	bigBed narrowPeak	GRCh38	ENCSR339FUY	eCLIP	HepG2	Homo sapiens	PCBP2	2015-11-09	ENCODE	2
ENCFF401JKW	bigBed narrowPeak	GRCh38	ENCSR406OOZ	eCLIP	HepG2	Homo sapiens	SUB1	2016-08-19	ENCODE	1
ENCFF017WSJ	bigBed narrowPeak	GRCh38	ENCSR406OOZ	eCLIP	HepG2	Homo sapiens	SUB1	2016-08-19	ENCODE	2
ENCFF121GFV	bigBed narrowPeak	GRCh38	ENCSR081JYH	eCLIP	K562	Homo sapiens	NSUN2	2016-09-21	ENCODE	1
ENCFF945PHT	bigBed narrowPeak	GRCh38	ENCSR081JYH	eCLIP	K562	Homo sapiens	NSUN2	2016-09-21	ENCODE	2
ENCFF297FFH	bigBed narrowPeak	GRCh38	ENCSR303OQD	eCLIP	K562	Homo sapiens	METAP2	2016-04-26	ENCODE	2
ENCFF877NAI	bigBed narrowPeak	GRCh38	ENCSR303OQD	eCLIP	K562	Homo sapiens	METAP2	2016-04-26	ENCODE	1
ENCFF265TZW	bigBed narrowPeak	GRCh38	ENCSR432XUP	eCLIP	K562	Homo sapiens	SRSF1	2015-11-09	ENCODE	2
ENCFF320HAO	bigBed narrowPeak	GRCh38	ENCSR432XUP	eCLIP	K562	Homo sapiens	SRSF1	2015-11-09	ENCODE	1
ENCFF632ZWR	bigBed narrowPeak	GRCh38	ENCSR543TPH	eCLIP	HepG2	Homo sapiens	AGGF1	2016-04-26	ENCODE	1
ENCFF031POH	bigBed narrowPeak	GRCh38	ENCSR543TPH	eCLIP	HepG2	Homo sapiens	AGGF1	2016-04-26	ENCODE	2
ENCFF429HUD	bigBed narrowPeak	GRCh38	ENCSR987FTF	eCLIP	HepG2	Homo sapiens	RBFOX2	2015-07-15	ENCODE	2
ENCFF311VRI	bigBed narrowPeak	GRCh38	ENCSR987FTF	eCLIP	HepG2	Homo sapiens	RBFOX2	2015-07-15	ENCODE	1
ENCFF584APK	bigBed narrowPeak	GRCh38	ENCSR766FAC	eCLIP	HepG2	Homo sapiens	RPS3	2017-08-15	ENCODE	2
ENCFF848LEJ	bigBed narrowPeak	GRCh38	ENCSR766FAC	eCLIP	HepG2	Homo sapiens	RPS3	2017-08-15	ENCODE	1
ENCFF998MHJ	bigBed narrowPeak	GRCh38	ENCSR539ZTS	eCLIP	K562	Homo sapiens	TROVE2	2015-12-16	ENCODE	2
ENCFF365GQC	bigBed narrowPeak	GRCh38	ENCSR539ZTS	eCLIP	K562	Homo sapiens	TROVE2	2015-12-16	ENCODE	1
ENCFF592QRP	bigBed narrowPeak	GRCh38	ENCSR663WES	eCLIP	K562	Homo sapiens	BUD13	2016-04-26	ENCODE	1
ENCFF333JSY	bigBed narrowPeak	GRCh38	ENCSR663WES	eCLIP	K562	Homo sapiens	BUD13	2016-04-26	ENCODE	2
ENCFF427HEM	bigBed narrowPeak	GRCh38	ENCSR907GUB	eCLIP	HepG2	Homo sapiens	ZC3H11A	2018-04-24	ENCODE	1
ENCFF064EVY	bigBed narrowPeak	GRCh38	ENCSR907GUB	eCLIP	HepG2	Homo sapiens	ZC3H11A	2018-04-24	ENCODE	2
ENCFF637DYJ	bigBed narrowPeak	GRCh38	ENCSR506UPY	eCLIP	HepG2	Homo sapiens	SUGP2	2016-08-19	ENCODE	1
ENCFF471YGE	bigBed narrowPeak	GRCh38	ENCSR506UPY	eCLIP	HepG2	Homo sapiens	SUGP2	2016-08-19	ENCODE	2
ENCFF064GVD	bigBed narrowPeak	GRCh38	ENCSR291XPT	eCLIP	K562	Homo sapiens	PUS1	2016-09-21	ENCODE	1
ENCFF129INC	bigBed narrowPeak	GRCh38	ENCSR291XPT	eCLIP	K562	Homo sapiens	PUS1	2016-09-21	ENCODE	2
ENCFF344JSD	bigBed narrowPeak	GRCh38	ENCSR550DVK	eCLIP	HepG2	Homo sapiens	HNRNPC	2015-11-09	ENCODE	2
ENCFF006KTQ	bigBed narrowPeak	GRCh38	ENCSR550DVK	eCLIP	HepG2	Homo sapiens	HNRNPC	2015-11-09	ENCODE	1
ENCFF457EAG	bigBed narrowPeak	GRCh38	ENCSR736AAG	eCLIP	K562	Homo sapiens	GTF2F1	2015-11-09	ENCODE	2
ENCFF381DKU	bigBed narrowPeak	GRCh38	ENCSR736AAG	eCLIP	K562	Homo sapiens	GTF2F1	2015-11-09	ENCODE	1
ENCFF941QIF	bigBed narrowPeak	GRCh38	ENCSR647CLF	eCLIP	K562	Homo sapiens	GPKOW	2016-10-31	ENCODE	1
ENCFF865VDH	bigBed narrowPeak	GRCh38	ENCSR647CLF	eCLIP	K562	Homo sapiens	GPKOW	2016-10-31	ENCODE	2
ENCFF214GAX	bigBed narrowPeak	GRCh38	ENCSR351PVI	eCLIP	HepG2	Homo sapiens	SLTM	2015-11-09	ENCODE	2
ENCFF636UAR	bigBed narrowPeak	GRCh38	ENCSR351PVI	eCLIP	HepG2	Homo sapiens	SLTM	2015-11-09	ENCODE	1
ENCFF569KEZ	bigBed narrowPeak	GRCh38	ENCSR489ABS	eCLIP	HepG2	Homo sapiens	RBM5	2017-08-15	ENCODE	2
ENCFF854DEQ	bigBed narrowPeak	GRCh38	ENCSR489ABS	eCLIP	HepG2	Homo sapiens	RBM5	2017-08-15	ENCODE	1
ENCFF140LQE	bigBed narrowPeak	GRCh38	ENCSR888YTT	eCLIP	K562	Homo sapiens	LARP4	2016-04-26	ENCODE	1
ENCFF438YGF	bigBed narrowPeak	GRCh38	ENCSR888YTT	eCLIP	K562	Homo sapiens	LARP4	2016-04-26	ENCODE	2
ENCFF874OGQ	bigBed narrowPeak	GRCh38	ENCSR141OIM	eCLIP	HepG2	Homo sapiens	DDX6	2016-04-26	ENCODE	2
ENCFF707KQK	bigBed narrowPeak	GRCh38	ENCSR141OIM	eCLIP	HepG2	Homo sapiens	DDX6	2016-04-26	ENCODE	1
ENCFF944NHL	bigBed narrowPeak	GRCh38	ENCSR314UMJ	eCLIP	HepG2	Homo sapiens	TRA2A	2015-07-15	ENCODE	2
ENCFF157EDM	bigBed narrowPeak	GRCh38	ENCSR314UMJ	eCLIP	HepG2	Homo sapiens	TRA2A	2015-07-15	ENCODE	1
ENCFF781GFB	bigBed narrowPeak	GRCh38	ENCSR867DSZ	eCLIP	K562	Homo sapiens	NPM1	2015-11-09	ENCODE	1
ENCFF645QXB	bigBed narrowPeak	GRCh38	ENCSR867DSZ	eCLIP	K562	Homo sapiens	NPM1	2015-11-09	ENCODE	2
ENCFF368HIO	bigBed narrowPeak	GRCh38	ENCSR970NKP	eCLIP	K562	Homo sapiens	LIN28B	2015-11-09	ENCODE	1
ENCFF392ANV	bigBed narrowPeak	GRCh38	ENCSR970NKP	eCLIP	K562	Homo sapiens	LIN28B	2015-11-09	ENCODE	2
ENCFF218UKP	bigBed narrowPeak	GRCh38	ENCSR916XIV	eCLIP	HepG2	Homo sapiens	EIF3H	2017-08-15	ENCODE	2
ENCFF187KFJ	bigBed narrowPeak	GRCh38	ENCSR916XIV	eCLIP	HepG2	Homo sapiens	EIF3H	2017-08-15	ENCODE	1
ENCFF209YSK	bigBed narrowPeak	GRCh38	ENCSR018RVZ	eCLIP	HepG2	Homo sapiens	NCBP2	2016-04-26	ENCODE	2
ENCFF064FLX	bigBed narrowPeak	GRCh38	ENCSR018RVZ	eCLIP	HepG2	Homo sapiens	NCBP2	2016-04-26	ENCODE	1
ENCFF206XUM	bigBed narrowPeak	GRCh38	ENCSR841EQA	eCLIP	HepG2	Homo sapiens	TAF15	2015-11-09	ENCODE	2
ENCFF878VIO	bigBed narrowPeak	GRCh38	ENCSR841EQA	eCLIP	HepG2	Homo sapiens	TAF15	2015-11-09	ENCODE	1
ENCFF070WAE	bigBed narrowPeak	GRCh38	ENCSR384MWO	eCLIP	HepG2	Homo sapiens	CSTF2	2016-08-19	ENCODE	2
ENCFF754CEO	bigBed narrowPeak	GRCh38	ENCSR384MWO	eCLIP	HepG2	Homo sapiens	CSTF2	2016-08-19	ENCODE	1
ENCFF522HEA	bigBed narrowPeak	GRCh38	ENCSR989VIY	eCLIP	HepG2	Homo sapiens	SRSF1	2015-11-09	ENCODE	1
ENCFF937LBT	bigBed narrowPeak	GRCh38	ENCSR989VIY	eCLIP	HepG2	Homo sapiens	SRSF1	2015-11-09	ENCODE	2
ENCFF118WWO	bigBed narrowPeak	GRCh38	ENCSR584TCR	eCLIP	K562	Homo sapiens	TARDBP	2015-11-09	ENCODE	2
ENCFF022DCK	bigBed narrowPeak	GRCh38	ENCSR584TCR	eCLIP	K562	Homo sapiens	TARDBP	2015-11-09	ENCODE	1
ENCFF724COO	bigBed narrowPeak	GRCh38	ENCSR529FKI	eCLIP	K562	Homo sapiens	YBX3	2016-04-26	ENCODE	1
ENCFF691NBP	bigBed narrowPeak	GRCh38	ENCSR529FKI	eCLIP	K562	Homo sapiens	YBX3	2016-04-26	ENCODE	2
ENCFF763JQU	bigBed narrowPeak	GRCh38	ENCSR206RXT	eCLIP	K562	Homo sapiens	AKAP8L	2016-04-26	ENCODE	2
ENCFF150FZT	bigBed narrowPeak	GRCh38	ENCSR206RXT	eCLIP	K562	Homo sapiens	AKAP8L	2016-04-26	ENCODE	1
ENCFF461RPA	bigBed narrowPeak	GRCh38	ENCSR061EVO	eCLIP	HepG2	Homo sapiens	SND1	2015-11-09	ENCODE	2
ENCFF596YNB	bigBed narrowPeak	GRCh38	ENCSR061EVO	eCLIP	HepG2	Homo sapiens	SND1	2015-11-09	ENCODE	1
ENCFF967HTY	bigBed narrowPeak	GRCh38	ENCSR373ODC	eCLIP	HepG2	Homo sapiens	SMNDC1	2015-11-09	ENCODE	1
ENCFF166OFV	bigBed narrowPeak	GRCh38	ENCSR373ODC	eCLIP	HepG2	Homo sapiens	SMNDC1	2015-11-09	ENCODE	2
ENCFF015XGS	bigBed narrowPeak	GRCh38	ENCSR486YGP	eCLIP	HepG2	Homo sapiens	FUBP3	2016-09-21	ENCODE	2
ENCFF157GGY	bigBed narrowPeak	GRCh38	ENCSR486YGP	eCLIP	HepG2	Homo sapiens	FUBP3	2016-09-21	ENCODE	1
ENCFF356ZTW	bigBed narrowPeak	GRCh38	ENCSR484LTQ	eCLIP	K562	Homo sapiens	NCBP2	2016-04-26	ENCODE	1
ENCFF781FXC	bigBed narrowPeak	GRCh38	ENCSR484LTQ	eCLIP	K562	Homo sapiens	NCBP2	2016-04-26	ENCODE	2
ENCFF219UMT	bigBed narrowPeak	GRCh38	ENCSR532VUB	eCLIP	K562	Homo sapiens	CPSF6	2015-07-15	ENCODE	1
ENCFF087RUW	bigBed narrowPeak	GRCh38	ENCSR532VUB	eCLIP	K562	Homo sapiens	CPSF6	2015-07-15	ENCODE	2
ENCFF444YFD	bigBed narrowPeak	GRCh38	ENCSR861PAR	eCLIP	K562	Homo sapiens	NONO	2015-11-09	ENCODE	2
ENCFF918YLZ	bigBed narrowPeak	GRCh38	ENCSR861PAR	eCLIP	K562	Homo sapiens	NONO	2015-11-09	ENCODE	1
ENCFF654ODX	bigBed narrowPeak	GRCh38	ENCSR301UQM	eCLIP	K562	Homo sapiens	GNL3	2015-11-09	ENCODE	1
ENCFF694JOA	bigBed narrowPeak	GRCh38	ENCSR301UQM	eCLIP	K562	Homo sapiens	GNL3	2015-11-09	ENCODE	2
ENCFF818LIK	bigBed narrowPeak	GRCh38	ENCSR268ETU	eCLIP	K562	Homo sapiens	HNRNPK	2015-11-09	ENCODE	2
ENCFF592UVI	bigBed narrowPeak	GRCh38	ENCSR268ETU	eCLIP	K562	Homo sapiens	HNRNPK	2015-11-09	ENCODE	1
ENCFF590CMG	bigBed narrowPeak	GRCh38	ENCSR290VLT	eCLIP	HepG2	Homo sapiens	MATR3	2018-04-24	ENCODE	1
ENCFF699IQH	bigBed narrowPeak	GRCh38	ENCSR290VLT	eCLIP	HepG2	Homo sapiens	MATR3	2018-04-24	ENCODE	2
ENCFF236RNG	bigBed narrowPeak	GRCh38	ENCSR097NEE	eCLIP	HepG2	Homo sapiens	PPIG	2016-04-26	ENCODE	1
ENCFF603KZJ	bigBed narrowPeak	GRCh38	ENCSR097NEE	eCLIP	HepG2	Homo sapiens	PPIG	2016-04-26	ENCODE	2
ENCFF103EDF	bigBed narrowPeak	GRCh38	ENCSR214BZA	eCLIP	HepG2	Homo sapiens	DDX59	2016-10-31	ENCODE	1
ENCFF225KVF	bigBed narrowPeak	GRCh38	ENCSR214BZA	eCLIP	HepG2	Homo sapiens	DDX59	2016-10-31	ENCODE	2
ENCFF027VSR	bigBed narrowPeak	GRCh38	ENCSR224QWC	eCLIP	K562	Homo sapiens	FXR2	2015-11-09	ENCODE	1
ENCFF323QTM	bigBed narrowPeak	GRCh38	ENCSR224QWC	eCLIP	K562	Homo sapiens	FXR2	2015-11-09	ENCODE	2
ENCFF768ZZP	bigBed narrowPeak	GRCh38	ENCSR438GZQ	eCLIP	K562	Homo sapiens	KHSRP	2015-12-16	ENCODE	2
ENCFF249OVY	bigBed narrowPeak	GRCh38	ENCSR438GZQ	eCLIP	K562	Homo sapiens	KHSRP	2015-12-16	ENCODE	1
ENCFF606WPI	bigBed narrowPeak	GRCh38	ENCSR589YHM	eCLIP	K562	Homo sapiens	HLTF	2016-04-26	ENCODE	2
ENCFF003PBU	bigBed narrowPeak	GRCh38	ENCSR589YHM	eCLIP	K562	Homo sapiens	HLTF	2016-04-26	ENCODE	1
ENCFF811KFU	bigBed narrowPeak	GRCh38	ENCSR655NZA	eCLIP	HepG2	Homo sapiens	XRN2	2016-04-26	ENCODE	1
ENCFF844JTH	bigBed narrowPeak	GRCh38	ENCSR655NZA	eCLIP	HepG2	Homo sapiens	XRN2	2016-04-26	ENCODE	2
ENCFF631WUL	bigBed narrowPeak	GRCh38	ENCSR725ARB	eCLIP	K562	Homo sapiens	AGGF1	2016-04-26	ENCODE	1
ENCFF573SHW	bigBed narrowPeak	GRCh38	ENCSR725ARB	eCLIP	K562	Homo sapiens	AGGF1	2016-04-26	ENCODE	2
ENCFF633PBX	bigBed narrowPeak	GRCh38	ENCSR328LLU	eCLIP	HepG2	Homo sapiens	U2AF1	2015-11-09	ENCODE	1
ENCFF357MQS	bigBed narrowPeak	GRCh38	ENCSR328LLU	eCLIP	HepG2	Homo sapiens	U2AF1	2015-11-09	ENCODE	2
ENCFF523LNK	bigBed narrowPeak	GRCh38	ENCSR565DGW	eCLIP	HepG2	Homo sapiens	DHX30	2016-08-19	ENCODE	1
ENCFF294OYP	bigBed narrowPeak	GRCh38	ENCSR565DGW	eCLIP	HepG2	Homo sapiens	DHX30	2016-08-19	ENCODE	2
ENCFF507TSG	bigBed narrowPeak	GRCh38	ENCSR301TFY	eCLIP	HepG2	Homo sapiens	DKC1	2016-04-26	ENCODE	2
ENCFF824DEU	bigBed narrowPeak	GRCh38	ENCSR301TFY	eCLIP	HepG2	Homo sapiens	DKC1	2016-04-26	ENCODE	1
ENCFF086AMC	bigBed narrowPeak	GRCh38	ENCSR365NVO	eCLIP	K562	Homo sapiens	TRA2A	2015-07-15	ENCODE	1
ENCFF658CJG	bigBed narrowPeak	GRCh38	ENCSR365NVO	eCLIP	K562	Homo sapiens	TRA2A	2015-07-15	ENCODE	2
ENCFF704FXH	bigBed narrowPeak	GRCh38	ENCSR769UEW	eCLIP	HepG2	Homo sapiens	HNRNPA1	2015-07-15	ENCODE	1
ENCFF002NAF	bigBed narrowPeak	GRCh38	ENCSR769UEW	eCLIP	HepG2	Homo sapiens	HNRNPA1	2015-07-15	ENCODE	2
ENCFF782HSL	bigBed narrowPeak	GRCh38	ENCSR279UJF	eCLIP	HepG2	Homo sapiens	SF3B4	2015-11-09	ENCODE	2
ENCFF319QWS	bigBed narrowPeak	GRCh38	ENCSR279UJF	eCLIP	HepG2	Homo sapiens	SF3B4	2015-11-09	ENCODE	1
ENCFF775WUQ	bigBed narrowPeak	GRCh38	ENCSR840DRD	eCLIP	K562	Homo sapiens	CSTF2T	2015-11-09	ENCODE	1
ENCFF072FRJ	bigBed narrowPeak	GRCh38	ENCSR840DRD	eCLIP	K562	Homo sapiens	CSTF2T	2015-11-09	ENCODE	2
ENCFF984DLZ	bigBed narrowPeak	GRCh38	ENCSR006OEQ	eCLIP	K562	Homo sapiens	FAM120A	2015-11-09	ENCODE	1
ENCFF116XFB	bigBed narrowPeak	GRCh38	ENCSR006OEQ	eCLIP	K562	Homo sapiens	FAM120A	2015-11-09	ENCODE	2
ENCFF020GRQ	bigBed narrowPeak	GRCh38	ENCSR001VAC	eCLIP	K562	Homo sapiens	NOLC1	2017-11-19	ENCODE	2
ENCFF308PTN	bigBed narrowPeak	GRCh38	ENCSR001VAC	eCLIP	K562	Homo sapiens	NOLC1	2017-11-19	ENCODE	1
ENCFF005VLT	bigBed narrowPeak	GRCh38	ENCSR022BVV	eCLIP	K562	Homo sapiens	LSM11	2015-12-16	ENCODE	2
ENCFF350QMY	bigBed narrowPeak	GRCh38	ENCSR022BVV	eCLIP	K562	Homo sapiens	LSM11	2015-12-16	ENCODE	1
ENCFF331EAF	bigBed narrowPeak	GRCh38	ENCSR862QCH	eCLIP	K562	Homo sapiens	U2AF1	2015-07-15	ENCODE	2
ENCFF856BKY	bigBed narrowPeak	GRCh38	ENCSR862QCH	eCLIP	K562	Homo sapiens	U2AF1	2015-07-15	ENCODE	1
ENCFF530DLQ	bigBed narrowPeak	GRCh38	ENCSR023UHL	eCLIP	HepG2	Homo sapiens	FASTKD2	2016-08-19	ENCODE	1
ENCFF776JXK	bigBed narrowPeak	GRCh38	ENCSR023UHL	eCLIP	HepG2	Homo sapiens	FASTKD2	2016-08-19	ENCODE	2
ENCFF806IJJ	bigBed narrowPeak	GRCh38	ENCSR805SRN	eCLIP	HepG2	Homo sapiens	LARP4	2016-04-26	ENCODE	2
ENCFF767VHD	bigBed narrowPeak	GRCh38	ENCSR805SRN	eCLIP	HepG2	Homo sapiens	LARP4	2016-04-26	ENCODE	1
ENCFF780LKE	bigBed narrowPeak	GRCh38	ENCSR867ZVK	eCLIP	K562	Homo sapiens	YWHAG	2015-11-09	ENCODE	1
ENCFF501DYC	bigBed narrowPeak	GRCh38	ENCSR867ZVK	eCLIP	K562	Homo sapiens	YWHAG	2015-11-09	ENCODE	2
ENCFF168DFB	bigBed narrowPeak	GRCh38	ENCSR529GSJ	eCLIP	K562	Homo sapiens	DHX30	2016-09-21	ENCODE	1
ENCFF134SKQ	bigBed narrowPeak	GRCh38	ENCSR529GSJ	eCLIP	K562	Homo sapiens	DHX30	2016-09-21	ENCODE	2
ENCFF553MNY	bigBed narrowPeak	GRCh38	ENCSR154HRN	eCLIP	K562	Homo sapiens	HNRNPA1	2015-07-15	ENCODE	2
ENCFF549HTU	bigBed narrowPeak	GRCh38	ENCSR154HRN	eCLIP	K562	Homo sapiens	HNRNPA1	2015-07-15	ENCODE	1
ENCFF760EDL	bigBed narrowPeak	GRCh38	ENCSR820WHR	eCLIP	HepG2	Homo sapiens	POLR2G	2017-11-19	ENCODE	2
ENCFF290GPH	bigBed narrowPeak	GRCh38	ENCSR820WHR	eCLIP	HepG2	Homo sapiens	POLR2G	2017-11-19	ENCODE	1
ENCFF764BOF	bigBed narrowPeak	GRCh38	ENCSR981WKN	eCLIP	K562	Homo sapiens	PTBP1	2015-11-09	ENCODE	1
ENCFF022TVE	bigBed narrowPeak	GRCh38	ENCSR981WKN	eCLIP	K562	Homo sapiens	PTBP1	2015-11-09	ENCODE	2
ENCFF872LOO	bigBed narrowPeak	GRCh38	ENCSR366YOG	eCLIP	K562	Homo sapiens	QKI	2016-04-26	ENCODE	1
ENCFF938WRT	bigBed narrowPeak	GRCh38	ENCSR366YOG	eCLIP	K562	Homo sapiens	QKI	2016-04-26	ENCODE	2
ENCFF223ACT	bigBed narrowPeak	GRCh38	ENCSR661ICQ	eCLIP	K562	Homo sapiens	PUM2	2016-04-26	ENCODE	2
ENCFF673PJB	bigBed narrowPeak	GRCh38	ENCSR661ICQ	eCLIP	K562	Homo sapiens	PUM2	2016-04-26	ENCODE	1
ENCFF798KOB	bigBed narrowPeak	GRCh38	ENCSR830BSQ	eCLIP	HepG2	Homo sapiens	BUD13	2015-12-15	ENCODE	2
ENCFF357WBG	bigBed narrowPeak	GRCh38	ENCSR830BSQ	eCLIP	HepG2	Homo sapiens	BUD13	2015-12-15	ENCODE	1
ENCFF107LLL	bigBed narrowPeak	GRCh38	ENCSR893RAV	eCLIP	K562	Homo sapiens	U2AF2	2015-07-15	ENCODE	1
ENCFF133QAR	bigBed narrowPeak	GRCh38	ENCSR893RAV	eCLIP	K562	Homo sapiens	U2AF2	2015-07-15	ENCODE	2
ENCFF767ZTI	bigBed narrowPeak	GRCh38	ENCSR307YIW	eCLIP	K562	Homo sapiens	EIF4G2	2015-07-15	ENCODE	1
ENCFF489PBJ	bigBed narrowPeak	GRCh38	ENCSR307YIW	eCLIP	K562	Homo sapiens	EIF4G2	2015-07-15	ENCODE	2
ENCFF589NWW	bigBed narrowPeak	GRCh38	ENCSR820DQJ	eCLIP	HepG2	Homo sapiens	NOL12	2016-04-26	ENCODE	2
ENCFF817NNY	bigBed narrowPeak	GRCh38	ENCSR820DQJ	eCLIP	HepG2	Homo sapiens	NOL12	2016-04-26	ENCODE	1
ENCFF784TOV	bigBed narrowPeak	GRCh38	ENCSR965DLL	eCLIP	HepG2	Homo sapiens	SFPQ	2016-04-26	ENCODE	1
ENCFF285AWF	bigBed narrowPeak	GRCh38	ENCSR965DLL	eCLIP	HepG2	Homo sapiens	SFPQ	2016-04-26	ENCODE	2
ENCFF414EPW	bigBed narrowPeak	GRCh38	ENCSR653HQC	eCLIP	K562	Homo sapiens	DROSHA	2016-04-26	ENCODE	2
ENCFF816ATW	bigBed narrowPeak	GRCh38	ENCSR653HQC	eCLIP	K562	Homo sapiens	DROSHA	2016-04-26	ENCODE	1
ENCFF159BSL	bigBed narrowPeak	GRCh38	ENCSR623VEQ	eCLIP	HepG2	Homo sapiens	TIA1	2015-07-15	ENCODE	1
ENCFF323DFS	bigBed narrowPeak	GRCh38	ENCSR623VEQ	eCLIP	HepG2	Homo sapiens	TIA1	2015-07-15	ENCODE	2
ENCFF147YBT	bigBed narrowPeak	GRCh38	ENCSR845VGB	eCLIP	HepG2	Homo sapiens	DDX55	2016-04-26	ENCODE	2
ENCFF591EQY	bigBed narrowPeak	GRCh38	ENCSR845VGB	eCLIP	HepG2	Homo sapiens	DDX55	2016-04-26	ENCODE	1
ENCFF889CSO	bigBed narrowPeak	GRCh38	ENCSR786TSC	eCLIP	HepG2	Homo sapiens	ILF3	2016-08-19	ENCODE	1
ENCFF397SJF	bigBed narrowPeak	GRCh38	ENCSR786TSC	eCLIP	HepG2	Homo sapiens	ILF3	2016-08-19	ENCODE	2
ENCFF387BGM	bigBed narrowPeak	GRCh38	ENCSR062NNB	eCLIP	K562	Homo sapiens	IGF2BP2	2015-07-15	ENCODE	1
ENCFF416JIV	bigBed narrowPeak	GRCh38	ENCSR062NNB	eCLIP	K562	Homo sapiens	IGF2BP2	2015-07-15	ENCODE	2
ENCFF146ZKF	bigBed narrowPeak	GRCh38	ENCSR267UCX	eCLIP	HepG2	Homo sapiens	HNRNPM	2015-07-15	ENCODE	1
ENCFF448EIC	bigBed narrowPeak	GRCh38	ENCSR267UCX	eCLIP	HepG2	Homo sapiens	HNRNPM	2015-07-15	ENCODE	2
ENCFF893JWN	bigBed narrowPeak	GRCh38	ENCSR269AJF	eCLIP	K562	Homo sapiens	RPS11	2016-04-26	ENCODE	2
ENCFF980TVG	bigBed narrowPeak	GRCh38	ENCSR269AJF	eCLIP	K562	Homo sapiens	RPS11	2016-04-26	ENCODE	1
ENCFF968TYL	bigBed narrowPeak	GRCh38	ENCSR349KMG	eCLIP	K562	Homo sapiens	UCHL5	2016-08-19	ENCODE	1
ENCFF854UKV	bigBed narrowPeak	GRCh38	ENCSR349KMG	eCLIP	K562	Homo sapiens	UCHL5	2016-08-19	ENCODE	2
ENCFF655WIT	bigBed narrowPeak	GRCh38	ENCSR834YLD	eCLIP	HepG2	Homo sapiens	DROSHA	2018-04-24	ENCODE	2
ENCFF779CTU	bigBed narrowPeak	GRCh38	ENCSR834YLD	eCLIP	HepG2	Homo sapiens	DROSHA	2018-04-24	ENCODE	1
ENCFF477VKY	bigBed narrowPeak	GRCh38	ENCSR844RVX	eCLIP	K562	Homo sapiens	EFTUD2	2016-04-26	ENCODE	2
ENCFF435OQO	bigBed narrowPeak	GRCh38	ENCSR844RVX	eCLIP	K562	Homo sapiens	EFTUD2	2016-04-26	ENCODE	1
ENCFF857JEW	bigBed narrowPeak	GRCh38	ENCSR527DXF	eCLIP	HepG2	Homo sapiens	EFTUD2	2016-04-26	ENCODE	1
ENCFF958ZJB	bigBed narrowPeak	GRCh38	ENCSR527DXF	eCLIP	HepG2	Homo sapiens	EFTUD2	2016-04-26	ENCODE	2
ENCFF100CFV	bigBed narrowPeak	GRCh38	ENCSR412NOW	eCLIP	K562	Homo sapiens	HNRNPM	2015-07-15	ENCODE	1
ENCFF295POA	bigBed narrowPeak	GRCh38	ENCSR412NOW	eCLIP	K562	Homo sapiens	HNRNPM	2015-07-15	ENCODE	2
ENCFF356RFY	bigBed narrowPeak	GRCh38	ENCSR989SMC	eCLIP	K562	Homo sapiens	FTO	2016-10-31	ENCODE	1
ENCFF642JKU	bigBed narrowPeak	GRCh38	ENCSR989SMC	eCLIP	K562	Homo sapiens	FTO	2016-10-31	ENCODE	2
ENCFF733HXI	bigBed narrowPeak	GRCh38	ENCSR712IAG	eCLIP	K562	Homo sapiens	ZC3H11A	2018-04-24	ENCODE	1
ENCFF601AWS	bigBed narrowPeak	GRCh38	ENCSR712IAG	eCLIP	K562	Homo sapiens	ZC3H11A	2018-04-24	ENCODE	2
ENCFF719GZA	bigBed narrowPeak	GRCh38	ENCSR947JVR	eCLIP	K562	Homo sapiens	DGCR8	2015-11-09	ENCODE	1
ENCFF682SYA	bigBed narrowPeak	GRCh38	ENCSR947JVR	eCLIP	K562	Homo sapiens	DGCR8	2015-11-09	ENCODE	2
ENCFF095IVK	bigBed narrowPeak	GRCh38	ENCSR240MVJ	eCLIP	HepG2	Homo sapiens	HNRNPU	2015-07-15	ENCODE	2
ENCFF021JPD	bigBed narrowPeak	GRCh38	ENCSR240MVJ	eCLIP	HepG2	Homo sapiens	HNRNPU	2015-07-15	ENCODE	1
ENCFF707MUI	bigBed narrowPeak	GRCh38	ENCSR267OLV	eCLIP	K562	Homo sapiens	SF3B4	2016-04-26	ENCODE	1
ENCFF115VOI	bigBed narrowPeak	GRCh38	ENCSR267OLV	eCLIP	K562	Homo sapiens	SF3B4	2016-04-26	ENCODE	2
ENCFF556ONJ	bigBed narrowPeak	GRCh38	ENCSR754NDA	eCLIP	HepG2	Homo sapiens	RBM15	2016-04-26	ENCODE	2
ENCFF853TEI	bigBed narrowPeak	GRCh38	ENCSR754NDA	eCLIP	HepG2	Homo sapiens	RBM15	2016-04-26	ENCODE	1
ENCFF991SQO	bigBed narrowPeak	GRCh38	ENCSR534YOI	eCLIP	K562	Homo sapiens	PRPF8	2015-07-15	ENCODE	2
ENCFF548ACI	bigBed narrowPeak	GRCh38	ENCSR534YOI	eCLIP	K562	Homo sapiens	PRPF8	2015-07-15	ENCODE	1
ENCFF585YVJ	bigBed narrowPeak	GRCh38	ENCSR456KXI	eCLIP	K562	Homo sapiens	LARP7	2015-07-15	ENCODE	1
ENCFF047ETM	bigBed narrowPeak	GRCh38	ENCSR456KXI	eCLIP	K562	Homo sapiens	LARP7	2015-07-15	ENCODE	2
ENCFF565FNW	bigBed narrowPeak	GRCh38	ENCSR930BZL	eCLIP	K562	Homo sapiens	DDX3X	2015-11-09	ENCODE	1
ENCFF346EYN	bigBed narrowPeak	GRCh38	ENCSR930BZL	eCLIP	K562	Homo sapiens	DDX3X	2015-11-09	ENCODE	2
ENCFF301FYI	bigBed narrowPeak	GRCh38	ENCSR384KAN	eCLIP	HepG2	Homo sapiens	PTBP1	2016-09-21	ENCODE	1
ENCFF795DEV	bigBed narrowPeak	GRCh38	ENCSR384KAN	eCLIP	HepG2	Homo sapiens	PTBP1	2016-09-21	ENCODE	2
ENCFF197PZA	bigBed narrowPeak	GRCh38	ENCSR975KIR	eCLIP	K562	Homo sapiens	IGF2BP1	2015-07-15	ENCODE	1
ENCFF304RKO	bigBed narrowPeak	GRCh38	ENCSR975KIR	eCLIP	K562	Homo sapiens	IGF2BP1	2015-07-15	ENCODE	2
ENCFF529WBV	bigBed narrowPeak	GRCh38	ENCSR133QEA	eCLIP	K562	Homo sapiens	SF3B1	2016-10-31	ENCODE	1
ENCFF007PYZ	bigBed narrowPeak	GRCh38	ENCSR133QEA	eCLIP	K562	Homo sapiens	SF3B1	2016-10-31	ENCODE	2
ENCFF911ITL	bigBed narrowPeak	GRCh38	ENCSR456ASB	eCLIP	K562	Homo sapiens	UPF1	2016-04-26	ENCODE	1
ENCFF107ESG	bigBed narrowPeak	GRCh38	ENCSR456ASB	eCLIP	K562	Homo sapiens	UPF1	2016-04-26	ENCODE	2
ENCFF887CFI	bigBed narrowPeak	GRCh38	ENCSR828ZID	eCLIP	HepG2	Homo sapiens	HNRNPK	2015-11-09	ENCODE	1
ENCFF052YOQ	bigBed narrowPeak	GRCh38	ENCSR828ZID	eCLIP	HepG2	Homo sapiens	HNRNPK	2015-11-09	ENCODE	2
ENCFF802OIB	bigBed narrowPeak	GRCh38	ENCSR121GQH	eCLIP	K562	Homo sapiens	SERBP1	2016-09-21	ENCODE	1
ENCFF682VXY	bigBed narrowPeak	GRCh38	ENCSR121GQH	eCLIP	K562	Homo sapiens	SERBP1	2016-09-21	ENCODE	2
ENCFF615BWP	bigBed narrowPeak	GRCh38	ENCSR059CWF	eCLIP	K562	Homo sapiens	SBDS	2015-11-09	ENCODE	1
ENCFF943MLE	bigBed narrowPeak	GRCh38	ENCSR059CWF	eCLIP	K562	Homo sapiens	SBDS	2015-11-09	ENCODE	2
ENCFF528TDT	bigBed narrowPeak	GRCh38	ENCSR196INN	eCLIP	K562	Homo sapiens	RBM15	2016-04-26	ENCODE	1
ENCFF232LTR	bigBed narrowPeak	GRCh38	ENCSR196INN	eCLIP	K562	Homo sapiens	RBM15	2016-04-26	ENCODE	2
ENCFF809OXJ	bigBed narrowPeak	GRCh38	ENCSR923NKN	eCLIP	K562	Homo sapiens	DDX55	2016-04-26	ENCODE	2
ENCFF367CBZ	bigBed narrowPeak	GRCh38	ENCSR923NKN	eCLIP	K562	Homo sapiens	DDX55	2016-04-26	ENCODE	1
ENCFF562CTF	bigBed narrowPeak	GRCh38	ENCSR648LAH	eCLIP	HepG2	Homo sapiens	DDX3X	2016-04-26	ENCODE	1
ENCFF336PLF	bigBed narrowPeak	GRCh38	ENCSR648LAH	eCLIP	HepG2	Homo sapiens	DDX3X	2016-04-26	ENCODE	2
ENCFF066ALT	bigBed narrowPeak	GRCh38	ENCSR135VMS	eCLIP	HepG2	Homo sapiens	LSM11	2016-04-26	ENCODE	2
ENCFF625DWV	bigBed narrowPeak	GRCh38	ENCSR135VMS	eCLIP	HepG2	Homo sapiens	LSM11	2016-04-26	ENCODE	1
ENCFF261EWN	bigBed narrowPeak	GRCh38	ENCSR663NRA	eCLIP	K562	Homo sapiens	ZRANB2	2016-04-26	ENCODE	1
ENCFF175IFY	bigBed narrowPeak	GRCh38	ENCSR663NRA	eCLIP	K562	Homo sapiens	ZRANB2	2016-04-26	ENCODE	2
ENCFF799JDN	bigBed narrowPeak	GRCh38	ENCSR657TZZ	eCLIP	K562	Homo sapiens	ZNF622	2016-04-26	ENCODE	2
ENCFF280WXN	bigBed narrowPeak	GRCh38	ENCSR657TZZ	eCLIP	K562	Homo sapiens	ZNF622	2016-04-26	ENCODE	1
ENCFF590NER	bigBed narrowPeak	GRCh38	ENCSR893EFU	eCLIP	K562	Homo sapiens	DDX6	2016-04-26	ENCODE	2
ENCFF312AIG	bigBed narrowPeak	GRCh38	ENCSR893EFU	eCLIP	K562	Homo sapiens	DDX6	2016-04-26	ENCODE	1
ENCFF560XDO	bigBed narrowPeak	GRCh38	ENCSR265ZIS	eCLIP	HepG2	Homo sapiens	GTF2F1	2015-11-09	ENCODE	1
ENCFF334DBN	bigBed narrowPeak	GRCh38	ENCSR265ZIS	eCLIP	HepG2	Homo sapiens	GTF2F1	2015-11-09	ENCODE	2
ENCFF964TTL	bigBed narrowPeak	GRCh38	ENCSR893NWB	eCLIP	HepG2	Homo sapiens	GRWD1	2016-04-26	ENCODE	1
ENCFF429WEY	bigBed narrowPeak	GRCh38	ENCSR893NWB	eCLIP	HepG2	Homo sapiens	GRWD1	2016-04-26	ENCODE	2
ENCFF533TMN	bigBed narrowPeak	GRCh38	ENCSR999WKT	eCLIP	K562	Homo sapiens	DDX24	2016-04-26	ENCODE	2
ENCFF517ZWJ	bigBed narrowPeak	GRCh38	ENCSR999WKT	eCLIP	K562	Homo sapiens	DDX24	2016-04-26	ENCODE	1
ENCFF016THS	bigBed narrowPeak	GRCh38	ENCSR238CLX	eCLIP	K562	Homo sapiens	GEMIN5	2016-09-21	ENCODE	1
ENCFF391ZFR	bigBed narrowPeak	GRCh38	ENCSR238CLX	eCLIP	K562	Homo sapiens	GEMIN5	2016-09-21	ENCODE	2
ENCFF337OXN	bigBed narrowPeak	GRCh38	ENCSR331VNX	eCLIP	K562	Homo sapiens	FMR1	2015-07-15	ENCODE	2
ENCFF377LAA	bigBed narrowPeak	GRCh38	ENCSR331VNX	eCLIP	K562	Homo sapiens	FMR1	2015-07-15	ENCODE	1
ENCFF112LSG	bigBed narrowPeak	GRCh38	ENCSR657TZB	eCLIP	K562	Homo sapiens	XRN2	2015-07-15	ENCODE	2
ENCFF525UQA	bigBed narrowPeak	GRCh38	ENCSR657TZB	eCLIP	K562	Homo sapiens	XRN2	2015-07-15	ENCODE	1
ENCFF890WMA	bigBed narrowPeak	GRCh38	ENCSR120EAR	eCLIP	K562	Homo sapiens	RPS3	2017-08-15	ENCODE	2
ENCFF199OFQ	bigBed narrowPeak	GRCh38	ENCSR120EAR	eCLIP	K562	Homo sapiens	RPS3	2017-08-15	ENCODE	1
ENCFF300ZUU	bigBed narrowPeak	GRCh38	ENCSR200DKE	eCLIP	K562	Homo sapiens	MTPAP	2016-04-26	ENCODE	1
ENCFF534XFQ	bigBed narrowPeak	GRCh38	ENCSR200DKE	eCLIP	K562	Homo sapiens	MTPAP	2016-04-26	ENCODE	2
ENCFF184OKI	bigBed narrowPeak	GRCh38	ENCSR295OKT	eCLIP	K562	Homo sapiens	RBM22	2015-11-09	ENCODE	1
ENCFF980VDY	bigBed narrowPeak	GRCh38	ENCSR295OKT	eCLIP	K562	Homo sapiens	RBM22	2015-11-09	ENCODE	2
ENCFF976FPE	bigBed narrowPeak	GRCh38	ENCSR571VHI	eCLIP	K562	Homo sapiens	HNRNPUL1	2015-11-09	ENCODE	1
ENCFF271DCB	bigBed narrowPeak	GRCh38	ENCSR571VHI	eCLIP	K562	Homo sapiens	HNRNPUL1	2015-11-09	ENCODE	2
ENCFF901WKP	bigBed narrowPeak	GRCh38	ENCSR520BZQ	eCLIP	K562	Homo sapiens	HNRNPU	2015-07-15	ENCODE	2
ENCFF016LPW	bigBed narrowPeak	GRCh38	ENCSR520BZQ	eCLIP	K562	Homo sapiens	HNRNPU	2015-07-15	ENCODE	1
ENCFF819APR	bigBed narrowPeak	GRCh38	ENCSR580MFX	eCLIP	HepG2	Homo sapiens	SUPV3L1	2016-08-19	ENCODE	1
ENCFF029CXE	bigBed narrowPeak	GRCh38	ENCSR580MFX	eCLIP	HepG2	Homo sapiens	SUPV3L1	2016-08-19	ENCODE	2
ENCFF140TMZ	bigBed narrowPeak	GRCh38	ENCSR013CTQ	eCLIP	K562	Homo sapiens	EXOSC5	2017-11-19	ENCODE	2
ENCFF517HCP	bigBed narrowPeak	GRCh38	ENCSR013CTQ	eCLIP	K562	Homo sapiens	EXOSC5	2017-11-19	ENCODE	1
ENCFF250AME	bigBed narrowPeak	GRCh38	ENCSR634MFO	eCLIP	adrenal gland	Homo sapiens	DGCR8	2017-04-10	ENCODE	1
ENCFF987FWR	bigBed narrowPeak	GRCh38	ENCSR634MFO	eCLIP	adrenal gland	Homo sapiens	DGCR8	2017-04-10	ENCODE	2
ENCFF408OWO	bigBed narrowPeak	GRCh38	ENCSR744GEU	eCLIP	HepG2	Homo sapiens	IGF2BP1	2015-07-15	ENCODE	2
ENCFF358CZV	bigBed narrowPeak	GRCh38	ENCSR744GEU	eCLIP	HepG2	Homo sapiens	IGF2BP1	2015-07-15	ENCODE	1
ENCFF375WFM	bigBed narrowPeak	GRCh38	ENCSR128VXC	eCLIP	K562	Homo sapiens	SND1	2015-11-09	ENCODE	2
ENCFF114EYT	bigBed narrowPeak	GRCh38	ENCSR128VXC	eCLIP	K562	Homo sapiens	SND1	2015-11-09	ENCODE	1
ENCFF478SRR	bigBed narrowPeak	GRCh38	ENCSR919HSE	eCLIP	HepG2	Homo sapiens	CSTF2T	2015-11-09	ENCODE	1
ENCFF550EJC	bigBed narrowPeak	GRCh38	ENCSR919HSE	eCLIP	HepG2	Homo sapiens	CSTF2T	2015-11-09	ENCODE	2
ENCFF375MMT	bigBed narrowPeak	GRCh38	ENCSR568DZW	eCLIP	K562	Homo sapiens	TAF15	2015-11-09	ENCODE	1
ENCFF211PKX	bigBed narrowPeak	GRCh38	ENCSR568DZW	eCLIP	K562	Homo sapiens	TAF15	2015-11-09	ENCODE	2
ENCFF887RRI	bigBed narrowPeak	GRCh38	ENCSR987NYS	eCLIP	HepG2	Homo sapiens	FAM120A	2015-11-09	ENCODE	1
ENCFF037CYW	bigBed narrowPeak	GRCh38	ENCSR987NYS	eCLIP	HepG2	Homo sapiens	FAM120A	2015-11-09	ENCODE	2
ENCFF805TLC	bigBed narrowPeak	GRCh38	ENCSR961OKA	eCLIP	HepG2	Homo sapiens	LARP7	2015-11-09	ENCODE	1
ENCFF359PQT	bigBed narrowPeak	GRCh38	ENCSR961OKA	eCLIP	HepG2	Homo sapiens	LARP7	2015-11-09	ENCODE	2
ENCFF432TQD	bigBed narrowPeak	GRCh38	ENCSR825SVO	eCLIP	K562	Homo sapiens	AARS	2016-04-26	ENCODE	1
ENCFF964FXU	bigBed narrowPeak	GRCh38	ENCSR825SVO	eCLIP	K562	Homo sapiens	AARS	2016-04-26	ENCODE	2
ENCFF274ZJK	bigBed narrowPeak	GRCh38	ENCSR483NOP	eCLIP	K562	Homo sapiens	SLBP	2015-07-15	ENCODE	1
ENCFF060VZB	bigBed narrowPeak	GRCh38	ENCSR483NOP	eCLIP	K562	Homo sapiens	SLBP	2015-07-15	ENCODE	2
ENCFF983BUY	bigBed narrowPeak	GRCh38	ENCSR456JJQ	eCLIP	HepG2	Homo sapiens	RBM22	2016-04-26	ENCODE	1
ENCFF052LHG	bigBed narrowPeak	GRCh38	ENCSR456JJQ	eCLIP	HepG2	Homo sapiens	RBM22	2016-04-26	ENCODE	2
ENCFF113JDM	bigBed narrowPeak	GRCh38	ENCSR000SSH	eCLIP	K562	Homo sapiens	SLTM	2015-07-15	ENCODE	2
ENCFF018YNA	bigBed narrowPeak	GRCh38	ENCSR000SSH	eCLIP	K562	Homo sapiens	SLTM	2015-07-15	ENCODE	1
ENCFF417LIC	bigBed narrowPeak	GRCh38	ENCSR438KWZ	eCLIP	K562	Homo sapiens	ILF3	2015-11-09	ENCODE	1
ENCFF302RDD	bigBed narrowPeak	GRCh38	ENCSR438KWZ	eCLIP	K562	Homo sapiens	ILF3	2015-11-09	ENCODE	2
ENCFF801MDI	bigBed narrowPeak	GRCh38	ENCSR756CKJ	eCLIP	K562	Homo sapiens	RBFOX2	2016-09-21	ENCODE	2
ENCFF347YVH	bigBed narrowPeak	GRCh38	ENCSR756CKJ	eCLIP	K562	Homo sapiens	RBFOX2	2016-09-21	ENCODE	1
ENCFF732TWX	bigBed narrowPeak	GRCh38	ENCSR468FSW	eCLIP	K562	Homo sapiens	SRSF7	2016-04-26	ENCODE	1
ENCFF666GUD	bigBed narrowPeak	GRCh38	ENCSR468FSW	eCLIP	K562	Homo sapiens	SRSF7	2016-04-26	ENCODE	2
ENCFF159RSW	bigBed narrowPeak	GRCh38	ENCSR121NVA	eCLIP	HepG2	Homo sapiens	PRPF8	2015-11-09	ENCODE	1
ENCFF446YMK	bigBed narrowPeak	GRCh38	ENCSR121NVA	eCLIP	HepG2	Homo sapiens	PRPF8	2015-11-09	ENCODE	2
ENCFF481BSO	bigBed narrowPeak	GRCh38	ENCSR773KRC	eCLIP	HepG2	Homo sapiens	SRSF9	2015-07-15	ENCODE	2
ENCFF573SHV	bigBed narrowPeak	GRCh38	ENCSR773KRC	eCLIP	HepG2	Homo sapiens	SRSF9	2015-07-15	ENCODE	1
ENCFF895JLP	bigBed narrowPeak	GRCh38	ENCSR916SRV	eCLIP	HepG2	Homo sapiens	TBRG4	2016-04-26	ENCODE	2
ENCFF987EOP	bigBed narrowPeak	GRCh38	ENCSR916SRV	eCLIP	HepG2	Homo sapiens	TBRG4	2016-04-26	ENCODE	1
ENCFF096DJH	bigBed narrowPeak	GRCh38	ENCSR018ZUE	eCLIP	HepG2	Homo sapiens	FKBP4	2015-07-15	ENCODE	1
ENCFF006UHG	bigBed narrowPeak	GRCh38	ENCSR018ZUE	eCLIP	HepG2	Homo sapiens	FKBP4	2015-07-15	ENCODE	2
ENCFF011UYB	bigBed narrowPeak	GRCh38	ENCSR795CAI	eCLIP	K562	Homo sapiens	HNRNPL	2017-12-04	ENCODE	1
ENCFF732DVC	bigBed narrowPeak	GRCh38	ENCSR795CAI	eCLIP	K562	Homo sapiens	HNRNPL	2017-12-04	ENCODE	2
ENCFF461HDJ	bigBed narrowPeak	GRCh38	ENCSR061SZV	eCLIP	HepG2	Homo sapiens	DGCR8	2017-08-15	ENCODE	1
ENCFF648JOL	bigBed narrowPeak	GRCh38	ENCSR061SZV	eCLIP	HepG2	Homo sapiens	DGCR8	2017-08-15	ENCODE	2
ENCFF031JPO	bigBed narrowPeak	GRCh38	ENCSR057DWB	eCLIP	K562	Homo sapiens	TIA1	2016-08-19	ENCODE	2
ENCFF125CWQ	bigBed narrowPeak	GRCh38	ENCSR057DWB	eCLIP	K562	Homo sapiens	TIA1	2016-08-19	ENCODE	1
ENCFF025IFV	bigBed narrowPeak	GRCh38	ENCSR887FHF	eCLIP	K562	Homo sapiens	FASTKD2	2016-04-26	ENCODE	1
ENCFF280KMG	bigBed narrowPeak	GRCh38	ENCSR887FHF	eCLIP	K562	Homo sapiens	FASTKD2	2016-04-26	ENCODE	2
ENCFF152FIO	bigBed narrowPeak	GRCh38	ENCSR887LPK	eCLIP	K562	Homo sapiens	EWSR1	2016-04-26	ENCODE	1
ENCFF190DZN	bigBed narrowPeak	GRCh38	ENCSR887LPK	eCLIP	K562	Homo sapiens	EWSR1	2016-04-26	ENCODE	2
ENCFF998DQS	bigBed narrowPeak	GRCh38	ENCSR993FMY	eCLIP	HepG2	Homo sapiens	TROVE2	2016-04-26	ENCODE	1
ENCFF649XQE	bigBed narrowPeak	GRCh38	ENCSR993FMY	eCLIP	HepG2	Homo sapiens	TROVE2	2016-04-26	ENCODE	2
ENCFF821OQU	bigBed narrowPeak	GRCh38	ENCSR576SHT	eCLIP	K562	Homo sapiens	DDX42	2015-07-15	ENCODE	1
ENCFF868JHW	bigBed narrowPeak	GRCh38	ENCSR576SHT	eCLIP	K562	Homo sapiens	DDX42	2015-07-15	ENCODE	2
ENCFF457EXU	bigBed narrowPeak	GRCh38	ENCSR861GYE	eCLIP	HepG2	Homo sapiens	LIN28B	2015-11-09	ENCODE	1
ENCFF838WUR	bigBed narrowPeak	GRCh38	ENCSR861GYE	eCLIP	HepG2	Homo sapiens	LIN28B	2015-11-09	ENCODE	2
ENCFF007SZX	bigBed narrowPeak	GRCh38	ENCSR258QKO	eCLIP	K562	Homo sapiens	XRCC6	2016-04-26	ENCODE	1
ENCFF325WWS	bigBed narrowPeak	GRCh38	ENCSR258QKO	eCLIP	K562	Homo sapiens	XRCC6	2016-04-26	ENCODE	2
ENCFF297FNV	bigBed narrowPeak	GRCh38	ENCSR194HZU	eCLIP	HepG2	Homo sapiens	NOLC1	2017-11-19	ENCODE	1
ENCFF844FIQ	bigBed narrowPeak	GRCh38	ENCSR194HZU	eCLIP	HepG2	Homo sapiens	NOLC1	2017-11-19	ENCODE	2
ENCFF887NCX	bigBed narrowPeak	GRCh38	ENCSR485QCG	eCLIP	HepG2	Homo sapiens	BCCIP	2015-07-15	ENCODE	1
ENCFF707GVV	bigBed narrowPeak	GRCh38	ENCSR485QCG	eCLIP	HepG2	Homo sapiens	BCCIP	2015-07-15	ENCODE	2
ENCFF594IKL	bigBed narrowPeak	GRCh38	ENCSR570WLM	eCLIP	HepG2	Homo sapiens	QKI	2016-04-26	ENCODE	2
ENCFF984WOV	bigBed narrowPeak	GRCh38	ENCSR570WLM	eCLIP	HepG2	Homo sapiens	QKI	2016-04-26	ENCODE	1
ENCFF063OHJ	bigBed narrowPeak	GRCh38	ENCSR513NDD	eCLIP	HepG2	Homo sapiens	SRSF7	2015-11-09	ENCODE	1
ENCFF744KOY	bigBed narrowPeak	GRCh38	ENCSR513NDD	eCLIP	HepG2	Homo sapiens	SRSF7	2015-11-09	ENCODE	2
ENCFF088CEA	bigBed narrowPeak	GRCh38	ENCSR368GER	eCLIP	adrenal gland	Homo sapiens	HNRNPU	2016-04-26	ENCODE	1
ENCFF144SMQ	bigBed narrowPeak	GRCh38	ENCSR368GER	eCLIP	adrenal gland	Homo sapiens	HNRNPU	2016-04-26	ENCODE	2
ENCFF344QPA	bigBed narrowPeak	GRCh38	ENCSR349CMI	eCLIP	K562	Homo sapiens	WDR43	2018-08-30	ENCODE	1
ENCFF048QZQ	bigBed narrowPeak	GRCh38	ENCSR349CMI	eCLIP	K562	Homo sapiens	WDR43	2018-08-30	ENCODE	2
ENCFF978PBJ	bigBed narrowPeak	GRCh38	ENCSR819XBT	eCLIP	K562	Homo sapiens	AATF	2018-08-30	ENCODE	2
ENCFF969VIX	bigBed narrowPeak	GRCh38	ENCSR819XBT	eCLIP	K562	Homo sapiens	AATF	2018-08-30	ENCODE	1
ENCFF159PUC	bigBed narrowPeak	GRCh38	ENCSR040QLV	eCLIP	K562	Homo sapiens	DDX21	2018-08-30	ENCODE	1
ENCFF028CQB	bigBed narrowPeak	GRCh38	ENCSR040QLV	eCLIP	K562	Homo sapiens	DDX21	2018-08-30	ENCODE	2
ENCFF948MKY	bigBed narrowPeak	GRCh38	ENCSR484LAB	eCLIP	K562	Homo sapiens	SAFB	2018-08-30	ENCODE	1
ENCFF397KME	bigBed narrowPeak	GRCh38	ENCSR484LAB	eCLIP	K562	Homo sapiens	SAFB	2018-08-30	ENCODE	2
ENCFF751SPV	bigBed narrowPeak	GRCh38	ENCSR721HPX	eCLIP	HepG2	Homo sapiens	G3BP1	2018-08-30	ENCODE	1
ENCFF900DXH	bigBed narrowPeak	GRCh38	ENCSR721HPX	eCLIP	HepG2	Homo sapiens	G3BP1	2018-08-30	ENCODE	2
ENCFF543URO	bigBed narrowPeak	GRCh38	ENCSR001KKZ	eCLIP	K562	Homo sapiens	PHF6	2018-08-30	ENCODE	2
ENCFF097AME	bigBed narrowPeak	GRCh38	ENCSR001KKZ	eCLIP	K562	Homo sapiens	PHF6	2018-08-30	ENCODE	1
ENCFF128BXK	bigBed narrowPeak	GRCh38	ENCSR038JME	eCLIP	K562	Homo sapiens	WRN	2018-08-30	ENCODE	1
ENCFF269MTH	bigBed narrowPeak	GRCh38	ENCSR038JME	eCLIP	K562	Homo sapiens	WRN	2018-08-30	ENCODE	2
ENCFF785OQN	bigBed narrowPeak	GRCh38	ENCSR739VVT	eCLIP	K562	Homo sapiens	APOBEC3C	2018-08-30	ENCODE	1
ENCFF709WDL	bigBed narrowPeak	GRCh38	ENCSR739VVT	eCLIP	K562	Homo sapiens	APOBEC3C	2018-08-30	ENCODE	2
ENCFF778LEH	bigBed narrowPeak	GRCh38	ENCSR958FKZ	eCLIP	K562	Homo sapiens	PABPC4	2018-08-30	ENCODE	1
ENCFF192JKW	bigBed narrowPeak	GRCh38	ENCSR958FKZ	eCLIP	K562	Homo sapiens	PABPC4	2018-08-30	ENCODE	2
ENCFF762RZG	bigBed narrowPeak	GRCh38	ENCSR734ZHL	eCLIP	K562	Homo sapiens	UTP3	2018-08-30	ENCODE	1
ENCFF669GII	bigBed narrowPeak	GRCh38	ENCSR734ZHL	eCLIP	K562	Homo sapiens	UTP3	2018-08-30	ENCODE	2
ENCFF835JOX	bigBed narrowPeak	GRCh38	ENCSR308YNT	eCLIP	K562	Homo sapiens	PUM1	2018-08-30	ENCODE	1
ENCFF143ACO	bigBed narrowPeak	GRCh38	ENCSR308YNT	eCLIP	K562	Homo sapiens	PUM1	2018-08-30	ENCODE	2
ENCFF039OIV	bigBed narrowPeak	GRCh38	ENCSR085JPB	eCLIP	HepG2	Homo sapiens	WDR43	2018-08-30	ENCODE	2
ENCFF177OFX	bigBed narrowPeak	GRCh38	ENCSR085JPB	eCLIP	HepG2	Homo sapiens	WDR43	2018-08-30	ENCODE	1
ENCFF868DYD	bigBed narrowPeak	GRCh38	ENCSR356MSW	eCLIP	K562	Homo sapiens	SSB	2018-08-30	ENCODE	2
ENCFF903AED	bigBed narrowPeak	GRCh38	ENCSR356MSW	eCLIP	K562	Homo sapiens	SSB	2018-08-30	ENCODE	1
ENCFF570XZG	bigBed narrowPeak	GRCh38	ENCSR735HOK	eCLIP	HepG2	Homo sapiens	YBX3	2018-08-30	ENCODE	1
ENCFF165UCU	bigBed narrowPeak	GRCh38	ENCSR735HOK	eCLIP	HepG2	Homo sapiens	YBX3	2018-08-30	ENCODE	2
ENCFF983YQJ	bigBed narrowPeak	GRCh38	ENCSR891RIC	eCLIP	K562	Homo sapiens	NIPBL	2018-08-30	ENCODE	2
ENCFF090TCL	bigBed narrowPeak	GRCh38	ENCSR891RIC	eCLIP	K562	Homo sapiens	NIPBL	2018-08-30	ENCODE	1
ENCFF089ZJS	bigBed narrowPeak	GRCh38	ENCSR322HHA	eCLIP	HepG2	Homo sapiens	TIAL1	2018-08-30	ENCODE	2
ENCFF613MXF	bigBed narrowPeak	GRCh38	ENCSR322HHA	eCLIP	HepG2	Homo sapiens	TIAL1	2018-08-30	ENCODE	1
ENCFF163SMI	bigBed narrowPeak	GRCh38	ENCSR018WPY	eCLIP	HepG2	Homo sapiens	AQR	2018-08-30	ENCODE	1
ENCFF480KMS	bigBed narrowPeak	GRCh38	ENCSR018WPY	eCLIP	HepG2	Homo sapiens	AQR	2018-08-30	ENCODE	2
ENCFF918MTI	bigBed narrowPeak	GRCh38	ENCSR154CSN	eCLIP	K562	Homo sapiens	DDX52	2018-08-30	ENCODE	1
ENCFF687HMY	bigBed narrowPeak	GRCh38	ENCSR154CSN	eCLIP	K562	Homo sapiens	DDX52	2018-08-30	ENCODE	2
ENCFF274AON	bigBed narrowPeak	GRCh38	ENCSR922WJV	eCLIP	K562	Homo sapiens	PCBP1	2018-08-30	ENCODE	2
ENCFF002VKC	bigBed narrowPeak	GRCh38	ENCSR922WJV	eCLIP	K562	Homo sapiens	PCBP1	2018-08-30	ENCODE	1
ENCFF422COM	bigBed narrowPeak	GRCh38	ENCSR488JKQ	eCLIP	HepG2	Homo sapiens	UTP18	2018-08-30	ENCODE	2
ENCFF753YJQ	bigBed narrowPeak	GRCh38	ENCSR488JKQ	eCLIP	HepG2	Homo sapiens	UTP18	2018-08-30	ENCODE	1
ENCFF630TDS	bigBed narrowPeak	GRCh38	ENCSR366DGX	eCLIP	HepG2	Homo sapiens	KHSRP	2018-08-30	ENCODE	1
ENCFF573GBE	bigBed narrowPeak	GRCh38	ENCSR366DGX	eCLIP	HepG2	Homo sapiens	KHSRP	2018-08-30	ENCODE	2
ENCFF625BWN	bigBed narrowPeak	GRCh38	ENCSR964VOX	eCLIP	K562	Homo sapiens	UTP18	2018-08-30	ENCODE	2
ENCFF757VLY	bigBed narrowPeak	GRCh38	ENCSR964VOX	eCLIP	K562	Homo sapiens	UTP18	2018-08-30	ENCODE	1
ENCFF810NKS	bigBed narrowPeak	GRCh38	ENCSR181NRW	eCLIP	K562	Homo sapiens	ZC3H8	2018-08-30	ENCODE	1
ENCFF397QWI	bigBed narrowPeak	GRCh38	ENCSR181NRW	eCLIP	K562	Homo sapiens	ZC3H8	2018-08-30	ENCODE	2
ENCFF332RVY	bigBed narrowPeak	GRCh38	ENCSR050BDZ	eCLIP	HepG2	Homo sapiens	SDAD1	2018-08-30	ENCODE	1
ENCFF060SCU	bigBed narrowPeak	GRCh38	ENCSR050BDZ	eCLIP	HepG2	Homo sapiens	SDAD1	2018-08-30	ENCODE	2
ENCFF065FPQ	bigBed narrowPeak	GRCh38	ENCSR685AUR	eCLIP	HepG2	Homo sapiens	ZNF800	2018-08-30	ENCODE	1
ENCFF968QPW	bigBed narrowPeak	GRCh38	ENCSR685AUR	eCLIP	HepG2	Homo sapiens	ZNF800	2018-08-30	ENCODE	2
ENCFF483HFI	bigBed narrowPeak	GRCh38	ENCSR973HOJ	eCLIP	HepG2	Homo sapiens	FXR2	2018-08-30	ENCODE	1
ENCFF445MKT	bigBed narrowPeak	GRCh38	ENCSR973HOJ	eCLIP	HepG2	Homo sapiens	FXR2	2018-08-30	ENCODE	2
ENCFF060MIC	bigBed narrowPeak	GRCh38	ENCSR361OCV	eCLIP	HepG2	Homo sapiens	NIP7	2018-08-30	ENCODE	2
ENCFF620URI	bigBed narrowPeak	GRCh38	ENCSR361OCV	eCLIP	HepG2	Homo sapiens	NIP7	2018-08-30	ENCODE	1
ENCFF544SIB	bigBed narrowPeak	GRCh38	ENCSR820UYE	eCLIP	HepG2	Homo sapiens	PABPN1	2018-08-30	ENCODE	1
ENCFF028AVQ	bigBed narrowPeak	GRCh38	ENCSR820UYE	eCLIP	HepG2	Homo sapiens	PABPN1	2018-08-30	ENCODE	2
ENCFF163UHG	bigBed narrowPeak	GRCh38	ENCSR256CHX	eCLIP	HepG2	Homo sapiens	PCBP1	2018-08-30	ENCODE	1
ENCFF628HQO	bigBed narrowPeak	GRCh38	ENCSR256CHX	eCLIP	HepG2	Homo sapiens	PCBP1	2018-08-30	ENCODE	2
ENCFF126RXG	bigBed narrowPeak	GRCh38	ENCSR586DGV	eCLIP	K562	Homo sapiens	ZNF800	2018-08-30	ENCODE	1
ENCFF673MQR	bigBed narrowPeak	GRCh38	ENCSR586DGV	eCLIP	K562	Homo sapiens	ZNF800	2018-08-30	ENCODE	2
ENCFF824USQ	bigBed narrowPeak	GRCh38	ENCSR202HKN	eCLIP	K562	Homo sapiens	WDR3	2018-08-30	ENCODE	2
ENCFF787GQZ	bigBed narrowPeak	GRCh38	ENCSR202HKN	eCLIP	K562	Homo sapiens	WDR3	2018-08-30	ENCODE	1
ENCFF073KHR	bigBed narrowPeak	GRCh38	ENCSR440SUX	eCLIP	K562	Homo sapiens	MATR3	2018-08-30	ENCODE	1
ENCFF470CYN	bigBed narrowPeak	GRCh38	ENCSR440SUX	eCLIP	K562	Homo sapiens	MATR3	2018-08-30	ENCODE	2
ENCFF540EIN	bigBed narrowPeak	GRCh38	ENCSR177QQY	eCLIP	K562	Homo sapiens	AKAP1	2018-08-30	ENCODE	2
ENCFF391XZA	bigBed narrowPeak	GRCh38	ENCSR177QQY	eCLIP	K562	Homo sapiens	AKAP1	2018-08-30	ENCODE	1
ENCFF323COR	bigBed narrowPeak	GRCh38	ENCSR145NLR	eCLIP	K562	Homo sapiens	DDX51	2018-08-30	ENCODE	2
ENCFF827UJU	bigBed narrowPeak	GRCh38	ENCSR145NLR	eCLIP	K562	Homo sapiens	DDX51	2018-08-30	ENCODE	1
ENCFF525ZWJ	bigBed narrowPeak	GRCh38	ENCSR906ZJF	eCLIP	K562	Homo sapiens	SDAD1	2018-08-30	ENCODE	2
ENCFF300LDQ	bigBed narrowPeak	GRCh38	ENCSR906ZJF	eCLIP	K562	Homo sapiens	SDAD1	2018-08-30	ENCODE	1
ENCFF598OCW	bigBed narrowPeak	GRCh38	ENCSR999YGP	eCLIP	K562	Homo sapiens	GRWD1	2018-08-30	ENCODE	1
ENCFF315NPJ	bigBed narrowPeak	GRCh38	ENCSR999YGP	eCLIP	K562	Homo sapiens	GRWD1	2018-08-30	ENCODE	2
ENCFF213CRG	bigBed narrowPeak	GRCh38	ENCSR464OSH	eCLIP	HepG2	Homo sapiens	FUS	2018-08-30	ENCODE	1
ENCFF734UIE	bigBed narrowPeak	GRCh38	ENCSR464OSH	eCLIP	HepG2	Homo sapiens	FUS	2018-08-30	ENCODE	2
ENCFF754WPL	bigBed narrowPeak	GRCh38	ENCSR580OFI	eCLIP	K562	Homo sapiens	SUPV3L1	2018-08-30	ENCODE	1
ENCFF243VMV	bigBed narrowPeak	GRCh38	ENCSR580OFI	eCLIP	K562	Homo sapiens	SUPV3L1	2018-08-30	ENCODE	2
ENCFF442FCZ	bigBed narrowPeak	GRCh38	ENCSR903PRV	eCLIP	HepG2	Homo sapiens	FTO	2018-08-30	ENCODE	2
ENCFF502BZV	bigBed narrowPeak	GRCh38	ENCSR903PRV	eCLIP	HepG2	Homo sapiens	FTO	2018-08-30	ENCODE	1
ENCFF780JIH	bigBed narrowPeak	GRCh38	ENCSR069EVH	eCLIP	K562	Homo sapiens	FUS	2018-08-30	ENCODE	1
ENCFF549AQN	bigBed narrowPeak	GRCh38	ENCSR069EVH	eCLIP	K562	Homo sapiens	FUS	2018-08-30	ENCODE	2
ENCFF072RII	bigBed narrowPeak	GRCh38	ENCSR539BEV	eCLIP	HepG2	Homo sapiens	UPF1	2018-08-30	ENCODE	2
ENCFF218EGF	bigBed narrowPeak	GRCh38	ENCSR539BEV	eCLIP	HepG2	Homo sapiens	UPF1	2018-08-30	ENCODE	1
ENCFF689JPE	bigBed narrowPeak	GRCh38	ENCSR352STY	eCLIP	HepG2	Homo sapiens	SSB	2018-08-30	ENCODE	1
ENCFF889CTF	bigBed narrowPeak	GRCh38	ENCSR352STY	eCLIP	HepG2	Homo sapiens	SSB	2018-08-30	ENCODE	2
ENCFF029LOP	bigBed narrowPeak	GRCh38	ENCSR337XGI	eCLIP	HepG2	Homo sapiens	SAFB	2018-08-30	ENCODE	1
ENCFF615AJW	bigBed narrowPeak	GRCh38	ENCSR337XGI	eCLIP	HepG2	Homo sapiens	SAFB	2018-08-30	ENCODE	2
ENCFF335COJ	bigBed narrowPeak	GRCh38	ENCSR977OXG	eCLIP	HepG2	Homo sapiens	PRPF4	2018-08-30	ENCODE	1
ENCFF464UMO	bigBed narrowPeak	GRCh38	ENCSR977OXG	eCLIP	HepG2	Homo sapiens	PRPF4	2018-08-30	ENCODE	2
ENCFF620THE	bigBed narrowPeak	GRCh38	ENCSR876EYA	eCLIP	HepG2	Homo sapiens	BCLAF1	2018-08-30	ENCODE	2
ENCFF763JKN	bigBed narrowPeak	GRCh38	ENCSR876EYA	eCLIP	HepG2	Homo sapiens	BCLAF1	2018-08-30	ENCODE	1
ENCFF010PPR	bigBed narrowPeak	GRCh38	ENCSR089BXO	eCLIP	K562	Homo sapiens	ABCF1	2018-08-30	ENCODE	1
ENCFF504NOI	bigBed narrowPeak	GRCh38	ENCSR089BXO	eCLIP	K562	Homo sapiens	ABCF1	2018-08-30	ENCODE	2
ENCFF108FMS	bigBed narrowPeak	GRCh38	ENCSR693JWP	eCLIP	HepG2	Homo sapiens	EXOSC5	2018-08-30	ENCODE	1
ENCFF347UPZ	bigBed narrowPeak	GRCh38	ENCSR693JWP	eCLIP	HepG2	Homo sapiens	EXOSC5	2018-08-30	ENCODE	2
ENCFF827LVH	bigBed narrowPeak	GRCh38	ENCSR023PKW	eCLIP	K562	Homo sapiens	EIF3G	2018-08-30	ENCODE	1
ENCFF523PRE	bigBed narrowPeak	GRCh38	ENCSR023PKW	eCLIP	K562	Homo sapiens	EIF3G	2018-08-30	ENCODE	2
ENCFF684ITO	bigBed narrowPeak	GRCh38	ENCSR970FEW	eCLIP	HepG2	Homo sapiens	DDX52	2018-08-30	ENCODE	1
ENCFF360FIN	bigBed narrowPeak	GRCh38	ENCSR970FEW	eCLIP	HepG2	Homo sapiens	DDX52	2018-08-30	ENCODE	2
ENCFF648BIE	bigBed narrowPeak	GRCh38	ENCSR979EWD	eCLIP	HepG2	Homo sapiens	STAU2	2018-08-30	ENCODE	2
ENCFF061SBF	bigBed narrowPeak	GRCh38	ENCSR979EWD	eCLIP	HepG2	Homo sapiens	STAU2	2018-08-30	ENCODE	1
ENCFF497PQA	bigBed narrowPeak	GRCh38	ENCSR647HOX	eCLIP	HepG2	Homo sapiens	HLTF	2018-08-30	ENCODE	1
ENCFF211XSC	bigBed narrowPeak	GRCh38	ENCSR647HOX	eCLIP	HepG2	Homo sapiens	HLTF	2018-08-30	ENCODE	2
ENCFF206SFN	bigBed narrowPeak	GRCh38	ENCSR606BPV	eCLIP	K562	Homo sapiens	AQR	2018-08-30	ENCODE	1
ENCFF499TGS	bigBed narrowPeak	GRCh38	ENCSR606BPV	eCLIP	K562	Homo sapiens	AQR	2018-08-30	ENCODE	2
ENCFF122EAJ	bigBed narrowPeak	GRCh38	ENCSR356ZMO	eCLIP	HepG2	Homo sapiens	AKAP1	2018-08-30	ENCODE	1
ENCFF416NDI	bigBed narrowPeak	GRCh38	ENCSR356ZMO	eCLIP	HepG2	Homo sapiens	AKAP1	2018-08-30	ENCODE	2
ENCFF810SWJ	bigBed narrowPeak	GRCh38	ENCSR249ROI	eCLIP	K562	Homo sapiens	HNRNPC	2018-08-30	ENCODE	1
ENCFF961KTO	bigBed narrowPeak	GRCh38	ENCSR249ROI	eCLIP	K562	Homo sapiens	HNRNPC	2018-08-30	ENCODE	2
ENCFF462NKY	bigBed narrowPeak	GRCh38	ENCSR046JHH	eCLIP	K562	Homo sapiens	CPEB4	2018-08-30	ENCODE	2
ENCFF903OOM	bigBed narrowPeak	GRCh38	ENCSR046JHH	eCLIP	K562	Homo sapiens	CPEB4	2018-08-30	ENCODE	1

## Sheet: GAT_results
annotation	observed	expected	CI95low	CI95high	stddev	fold	l2fold	p-value	q-value	annotation_nsegments	annotation_size	annotation_density	overlap_nsegments	overlap_size	overlap_density	percent_overlap_nsegments_track	percent_overlap_size_track	percent_overlap_nsegments_annotation	percent_overlap_size_annotation
SND1_K562_rep01	1110	313.753	163	487	99.2199	3.5298	1.8196	5.5511e-16	1.249e-13	15332	1091848	2.8329	38	1110	0.00288	13.0137	3.74	0.2478	0.1017
LIN28B_K562_rep01	636	130.496	37	243	62.8888	4.8442	2.2763	4.4409e-16	1.249e-13	6976	459125	1.1913	21	636	0.0016502	7.1918	2.1429	0.301	0.1385
LIN28B_HepG2_rep02	441	95.6052	19	193	53.7751	4.5753	2.1939	6.6829e-11	1.0024e-08	5433	333583	0.86552	16	441	0.0011442	5.4795	1.4859	0.2945	0.1322
LIN28B_HepG2_rep01	592	159.732	56	284	69.8214	3.6894	1.8834	2.9883e-10	3.3618e-08	8427	570488	1.4802	21	592	0.001536	7.1918	1.9947	0.2492	0.1038
SND1_K562_rep02	665	205.207	86	348	80.5932	3.2298	1.6914	5.8135e-09	5.2321e-07	10157	707965	1.8369	22	665	0.0017254	7.5342	2.2406	0.2166	0.0939
LIN28B_K562_rep02	643	205.549	87	345	78.7056	3.1179	1.6406	1.3639e-08	1.0229e-06	10691	722639	1.875	22	643	0.0016683	7.5342	2.1665	0.2058	0.089
SND1_HepG2_rep02	682	230.298	102	384	86.6505	2.9529	1.5621	9.2947e-08	5.9752e-06	11743	791760	2.0543	27	682	0.0017695	9.2466	2.2979	0.2299	0.0861
SND1_HepG2_rep01	559	190.032	74	330	79.3381	2.9314	1.5516	1.655e-06	9.3096e-05	9607	655187	1.7	21	559	0.0014504	7.1918	1.8835	0.2186	0.0853
LSM11_HepG2_rep02	347	112.192	27	220	59.9393	3.0744	1.6203	4.4749e-05	0.0022374	6434	414864	1.0764	14	347	0.00090033	4.7945	1.1692	0.2176	0.0836
LARP4_HepG2_rep01	321	108.011	25	213	58.2571	2.9538	1.5626	0.00012808	0.0057638	6614	397395	1.0311	12	321	0.00083287	4.1096	1.0816	0.1814	0.0808
SRSF1_K562_rep01	522	222.052	96	370	83.946	2.3447	1.2294	0.00017638	0.0072157	10116	790820	2.0519	17	522	0.0013544	5.8219	1.7588	0.1681	0.066
QKI_K562_rep02	36	3.0377	0	29	9.4009	9.1637	3.1959	0.00022718	0.0085193	241	13794	0.03579	1	36	9.3406e-05	0.3425	0.1213	0.4149	0.261
PABPC4_K562_rep01	397	159.966	58	284	69.5355	2.4726	1.306	0.00032622	0.011292	10977	587360	1.524	17	397	0.0010301	5.8219	1.3376	0.1549	0.0676
AQR_HepG2_rep01	789	434.35	266	622	108.46	1.8146	0.8597	0.00053801	0.01614	38378	1624386	4.2147	28	789	0.0020472	9.589	2.6584	0.073	0.0486
QKI_HepG2_rep02	36	3.5362	0	32	9.9106	8.1566	3.028	0.00052707	0.01614	311	14393	0.037344	1	36	9.3406e-05	0.3425	0.1213	0.3215	0.2501
GRWD1_K562_rep01	870	479.125	289	692	122.764	1.8141	0.8593	0.00072638	0.020429	19896	1666894	4.3249	29	870	0.0022573	9.9315	2.9314	0.1458	0.0522
RPS3_HepG2_rep01	640	333.461	180	509	100.188	1.9165	0.9385	0.0011079	0.027376	20215	1192453	3.094	23	640	0.0016606	7.8767	2.1564	0.1138	0.0537
RPS3_K562_rep02	445	209.231	93	346	77.3784	2.1215	1.0851	0.0011559	0.027376	15057	748971	1.9433	18	445	0.0011546	6.1644	1.4994	0.1195	0.0594
DDX3X_K562_rep01	401	174.606	65	306	73.8668	2.2892	1.1949	0.0010887	0.027376	9249	632921	1.6422	12	401	0.0010404	4.1096	1.3511	0.1297	0.0634
GRWD1_K562_rep02	836	474.598	284	687	123.168	1.7599	0.8155	0.0016719	0.035045	18462	1644900	4.2679	29	836	0.0021691	9.9315	2.8168	0.1571	0.0508
ZNF800_K562_rep02	769	427.189	248	629	116.392	1.7983	0.8466	0.0016586	0.035045	18640	1493695	3.8756	25	769	0.0019953	8.5616	2.5911	0.1341	0.0515
PUM1_K562_rep02	655	347.291	187	531	105.141	1.8835	0.9134	0.0017133	0.035045	16114	1206690	3.1309	23	655	0.0016995	7.8767	2.2069	0.1427	0.0543
PUM1_K562_rep01	617	324.7	170	501	101.139	1.8975	0.9241	0.0019258	0.037679	14538	1130013	2.9319	21	617	0.0016009	7.1918	2.0789	0.1444	0.0546
LARP4_HepG2_rep02	316	133.179	39	249	64.4518	2.3625	1.2403	0.0022802	0.042753	8328	487052	1.2637	11	316	0.0008199	3.7671	1.0647	0.1321	0.0649
UPF1_K562_rep01	127	34.6402	0	96	32.8924	3.5915	1.8446	0.002493	0.044874	2077	120443	0.3125	4	127	0.00032952	1.3699	0.4279	0.1926	0.1054
PABPC4_K562_rep02	217	84.3142	16	172	48.0598	2.5553	1.3535	0.0028826	0.049891	7375	306877	0.79623	9	217	0.00056303	3.0822	0.7312	0.122	0.0707
BCLAF1_HepG2_rep01	1572	1105.11	827	1399	173.612	1.4221	0.508	0.0035805	0.059674	62778	3954435	10.26	54	1572	0.0040787	18.4932	5.2967	0.086	0.0398
SRSF7_HepG2_rep01	67	13.2435	0	55	20.3943	4.7741	2.2552	0.0041963	0.06744	752	51975	0.13486	3	67	0.00017384	1.0274	0.2257	0.3989	0.1289
FTO_K562_rep01	212	80.0121	6	173	50.4961	2.6292	1.3946	0.0044768	0.069467	3917	280503	0.7278	7	212	0.00055006	2.3973	0.7143	0.1787	0.0756
DDX55_HepG2_rep01	332	155.594	55	277	68.0678	2.1265	1.0885	0.0047763	0.071354	10326	574814	1.4914	13	332	0.00086141	4.4521	1.1186	0.1259	0.0578
FAM120A_K562_rep01	70	15.4637	0	58	21.1241	4.3125	2.1085	0.0049155	0.071354	1061	53848	0.13971	2	70	0.00018162	0.6849	0.2359	0.1885	0.13
UCHL5_K562_rep02	1453	1017.05	746	1308	170.966	1.4282	0.5142	0.0053876	0.075763	50275	3533660	9.1685	52	1453	0.00377	17.8082	4.8957	0.1034	0.0411
PABPN1_HepG2_rep01	318	147.03	45	273	69.7989	2.155	1.1077	0.0071535	0.097548	7780	553547	1.4362	10	318	0.00082509	3.4247	1.0715	0.1285	0.0574
ZNF800_HepG2_rep01	743	457.509	274	662	118.236	1.6227	0.6984	0.0078763	0.10425	22067	1628909	4.2264	25	743	0.0019278	8.5616	2.5035	0.1133	0.0456
DDX55_K562_rep02	179	70.0508	2	155	46.1844	2.5334	1.3411	0.0091621	0.1178	4493	255121	0.66194	6	179	0.00046444	2.0548	0.6031	0.1335	0.0702
XRCC6_K562_rep02	0	154.461	53	276	68.1338	0.0064	-7.2804	0.011694	0.14137	8443	521905	1.3541	0	0	0	0	0	0	0
EIF3H_HepG2_rep02	31	209.757	91	349	78.4967	0.1518	-2.7194	0.011386	0.14137	12741	732401	1.9003	1	31	8.0433e-05	0.3425	0.1045	0.0078	0.0042
RBM15_HepG2_rep01	36	225.843	99	378	85.4982	0.1631	-2.6161	0.013195	0.14137	10847	737597	1.9138	1	36	9.3406e-05	0.3425	0.1213	0.0092	0.0049
BUD13_K562_rep01	1031	713.696	489	958	142.632	1.444	0.53	0.013053	0.14137	42054	2552286	6.6222	36	1031	0.002675	12.3288	3.4738	0.0856	0.0404
RPS3_K562_rep01	384	210.072	93	348	78.1764	1.824	0.8671	0.013047	0.14137	14468	736736	1.9115	16	384	0.00099633	5.4795	1.2938	0.1106	0.0521
PRPF8_K562_rep02	297	159.512	68	269	61.5315	1.8566	0.8926	0.012727	0.14137	21842	597800	1.5511	11	297	0.0007706	3.7671	1.0007	0.0504	0.0497
PABPN1_HepG2_rep02	391	208.746	87	354	81.9358	1.8689	0.9022	0.013063	0.14137	11566	784979	2.0367	13	391	0.0010145	4.4521	1.3174	0.1124	0.0498
YBX3_K562_rep01	897	602.592	393	832	134.041	1.4878	0.5731	0.014031	0.14684	30809	2107327	5.4677	34	897	0.0023274	11.6438	3.0223	0.1104	0.0426
QKI_K562_rep01	25	3.4732	0	30	9.8514	5.8124	2.5391	0.014439	0.14767	301	15146	0.039298	1	25	6.4865e-05	0.3425	0.0842	0.3322	0.1651
RBM15_HepG2_rep02	0	137.452	44	251	63.6021	0.0072	-7.1132	0.015343	0.15009	8564	457803	1.1878	0	0	0	0	0	0	0
DDX55_K562_rep01	267	130.637	38	243	63.0337	2.0359	1.0257	0.015258	0.15009	8332	473695	1.2291	10	267	0.00069276	3.4247	0.8996	0.12	0.0564
ILF3_HepG2_rep01	36	5.8061	0	36	14.0498	5.4363	2.4426	0.015815	0.15142	295	21945	0.056939	1	36	9.3406e-05	0.3425	0.1213	0.339	0.164
HLTF_HepG2_rep01	68	252.807	119	409	88.9877	0.2719	-1.8791	0.018911	0.1705	12629	829273	2.1516	3	68	0.00017643	1.0274	0.2291	0.0238	0.0082
ZNF622_K562_rep01	1337	985.813	719	1273	168.552	1.3559	0.4392	0.018601	0.1705	48918	3466885	8.9952	49	1337	0.003469	16.7808	4.5049	0.1002	0.0386
G3BP1_HepG2_rep01	629	398.362	227	592	111.583	1.5775	0.6577	0.019369	0.1705	19672	1425232	3.6979	22	629	0.001632	7.5342	2.1193	0.1118	0.0441
DDX6_K562_rep02	222	105.062	24	207	56.7681	2.1025	1.0721	0.019703	0.1705	6058	365122	0.94735	7	222	0.000576	2.3973	0.748	0.1155	0.0608
QKI_HepG2_rep01	30	4.9156	0	36	12.1134	5.2404	2.3897	0.019189	0.1705	383	20434	0.053018	1	30	7.7838e-05	0.3425	0.1011	0.2611	0.1468
GRWD1_HepG2_rep01	1635	1257.14	955	1578	189.493	1.3003	0.3789	0.023074	0.19591	57749	4518301	11.723	56	1635	0.0042422	19.1781	5.5089	0.097	0.0362
DDX3X_HepG2_rep02	10	136.177	42	252	64.7407	0.0802	-3.6405	0.02565	0.21375	8698	477651	1.2393	2	10	2.5946e-05	0.6849	0.0337	0.023	0.0021
RPS3_HepG2_rep02	461	280.587	140	444	93.2065	1.6407	0.7143	0.026457	0.21647	16276	980260	2.5434	21	461	0.0011961	7.1918	1.5533	0.129	0.047
FXR2_HepG2_rep02	453	277.031	137	438	91.956	1.6329	0.7074	0.027834	0.22367	14109	955450	2.479	17	453	0.0011754	5.8219	1.5263	0.1205	0.0474
GRWD1_HepG2_rep02	1588	1235.07	935	1552	187.618	1.2855	0.3624	0.029978	0.22865	56736	4435714	11.509	57	1588	0.0041202	19.5205	5.3506	0.1005	0.0358
ZNF800_HepG2_rep02	572	372.045	209	557	106.09	1.536	0.6192	0.02973	0.22865	19379	1321705	3.4293	21	572	0.0014841	7.1918	1.9273	0.1084	0.0433
DGCR8_SM-9MVZL_hAdrenalGland_rep01	108	44.1221	0	107	33.7875	2.4157	1.2724	0.02934	0.22865	4061	152924	0.39678	4	108	0.00028022	1.3699	0.3639	0.0985	0.0706
ABCF1_K562_rep01	94	33.6746	0	95	32.3131	2.7398	1.454	0.030958	0.23218	1854	116713	0.30283	3	94	0.00024389	1.0274	0.3167	0.1618	0.0805
DDX6_HepG2_rep01	171	80.4077	10	170	48.8649	2.1128	1.0792	0.031874	0.23514	4845	272413	0.70681	5	171	0.00044368	1.7123	0.5762	0.1032	0.0628
IGF2BP1_K562_rep02	0	102.25	21	205	56.7869	0.0097	-6.69	0.035884	0.26045	4649	341181	0.88523	0	0	0	0	0	0	0
TRA2A_K562_rep01	36	167.629	59	300	74.3116	0.2194	-2.1883	0.038254	0.26898	6660	560405	1.454	1	36	9.3406e-05	0.3425	0.1213	0.015	0.0064
UTP3_K562_rep02	162	81.677	16	164	45.2499	1.9715	0.9793	0.037941	0.26898	7710	281067	0.72926	7	162	0.00042033	2.3973	0.5458	0.0908	0.0576
PCBP1_K562_rep02	0	97.7747	19	198	55.5267	0.0101	-6.6261	0.039131	0.27091	5593	332410	0.86248	0	0	0	0	0	0	0
RPS11_K562_rep02	80	29.0346	0	85	29.219	2.6969	1.4313	0.040557	0.27653	1892	104291	0.27059	4	80	0.00020757	1.3699	0.2696	0.2114	0.0767
AGGF1_HepG2_rep01	22	130.001	36	245	64.2023	0.1756	-2.5099	0.046266	0.29742	6134	454742	1.1799	1	22	5.7082e-05	0.3425	0.0741	0.0163	0.0048
IGF2BP1_HepG2_rep02	24	137.787	40	258	67.1014	0.1801	-2.4729	0.044966	0.29742	6378	476380	1.236	1	24	6.2271e-05	0.3425	0.0809	0.0157	0.005
ZNF622_K562_rep02	1300	1009	738	1300	171.199	1.2881	0.3653	0.044587	0.29742	48956	3555926	9.2263	47	1300	0.003373	16.0959	4.3802	0.096	0.0366
DDX3X_K562_rep02	336	202.28	84	343	79.4441	1.6578	0.7293	0.046169	0.29742	11167	742272	1.9259	11	336	0.00087179	3.7671	1.1321	0.0985	0.0453
ILF3_K562_rep02	36	7.6169	0	36	16.9459	4.2939	2.1023	0.046974	0.29772	359	27578	0.071554	1	36	9.3406e-05	0.3425	0.1213	0.2786	0.1305
U2AF1_HepG2_rep02	0	78.3966	8	167	48.403	0.0126	-6.311	0.052652	0.32908	4965	293783	0.76225	0	0	0	0	0	0	0
AARS_K562_rep02	36	132.553	43	241	60.5651	0.277	-1.8518	0.055446	0.33267	9701	455399	1.1816	1	36	9.3406e-05	0.3425	0.1213	0.0103	0.0079
NOLC1_HepG2_rep01	180	93.4753	17	192	54.1985	1.9158	0.938	0.055195	0.33267	5362	326020	0.8459	9	180	0.00046703	3.0822	0.6065	0.1678	0.0552
SRSF7_HepG2_rep02	100	41.7411	0	109	36.337	2.3631	1.2407	0.054435	0.33267	2250	159549	0.41397	4	100	0.00025946	1.3699	0.3369	0.1778	0.0627
BCLAF1_HepG2_rep02	1523	1234.22	941	1545	183.462	1.2338	0.3031	0.057739	0.34187	67443	4407651	11.436	55	1523	0.0039516	18.8356	5.1316	0.0816	0.0346
GNL3_K562_rep01	48	15.6283	0	58	20.8412	2.9468	1.5591	0.060181	0.3428	1153	56794	0.14736	2	48	0.00012454	0.6849	0.1617	0.1735	0.0845
RBM5_HepG2_rep01	34	8.7902	0	36	16.1468	3.575	1.8379	0.059228	0.3428	676	31280	0.08116	1	34	8.8217e-05	0.3425	0.1146	0.1479	0.1087
STAU2_HepG2_rep02	19	3.3111	0	31	10.1001	4.6392	2.2139	0.060171	0.3428	206	11957	0.031024	1	19	4.9298e-05	0.3425	0.064	0.4854	0.1589
IGF2BP2_K562_rep02	36	137.602	40	258	67.2285	0.267	-1.9054	0.065357	0.36073	6363	465683	1.2083	1	36	9.3406e-05	0.3425	0.1213	0.0157	0.0077
METAP2_K562_rep01	338	214.56	92	360	82.1781	1.5727	0.6532	0.066534	0.36073	11267	739723	1.9193	13	338	0.00087698	4.4521	1.1389	0.1154	0.0457
SERBP1_K562_rep01	69	27.0272	0	80	27.7252	2.4976	1.3205	0.065028	0.36073	1943	91463	0.23731	3	69	0.00017903	1.0274	0.2325	0.1544	0.0754
LARP4_K562_rep01	66	25.0679	0	76	27.1595	2.5702	1.3619	0.065892	0.36073	1791	88231	0.22893	2	66	0.00017124	0.6849	0.2224	0.1117	0.0748
U2AF2_HepG2_rep01	125	247.039	122	390	81.7905	0.508	-0.9771	0.067838	0.36342	18256	933609	2.4224	6	125	0.00032433	2.0548	0.4212	0.0329	0.0134
PCBP2_HepG2_rep01	0	75.0087	0	168	51.4083	0.0132	-6.2481	0.072272	0.36466	3243	250717	0.65051	0	0	0	0	0	0	0
TRA2A_K562_rep02	0	68.1787	0	155	47.2576	0.0145	-6.1123	0.074552	0.36466	2877	226019	0.58643	0	0	0	0	0	0	0
NCBP2_HepG2_rep01	0	66.7103	0	151	45.5146	0.0148	-6.0813	0.071367	0.36466	4018	252767	0.65583	0	0	0	0	0	0	0
NCBP2_HepG2_rep02	0	65.3096	0	148	45.0721	0.0151	-6.0511	0.073668	0.36466	4115	247214	0.64143	0	0	0	0	0	0	0
DROSHA_K562_rep02	0	63.1409	0	143	43.6062	0.0156	-6.0032	0.073811	0.36466	4150	223616	0.5802	0	0	0	0	0	0	0
TBRG4_HepG2_rep01	6	68.2134	7	146	42.4272	0.1011	-3.3056	0.071275	0.36466	6058	243812	0.6326	1	6	1.5568e-05	0.3425	0.0202	0.0165	0.0025
SF3B4_K562_rep01	123	234.758	118	368	76.4736	0.526	-0.927	0.071953	0.36466	26472	868107	2.2524	12	123	0.00031914	4.1096	0.4144	0.0453	0.0142
ZNF800_K562_rep01	448	303.349	154	474	97.7459	1.4753	0.561	0.069454	0.36466	13989	1067060	2.7686	18	448	0.0011624	6.1644	1.5095	0.1287	0.042
FXR1_K562_rep01	0	65.4622	0	150	45.8267	0.015	-6.0545	0.076578	0.36743	2751	212537	0.55145	0	0	0	0	0	0	0
SRSF9_HepG2_rep01	12	89.2737	11	188	54.1409	0.144	-2.7958	0.076751	0.36743	4165	326175	0.8463	1	12	3.1135e-05	0.3425	0.0404	0.024	0.0037
TBRG4_HepG2_rep02	0	54.3047	0	125	38.2347	0.0181	-5.7893	0.07776	0.36834	4452	194774	0.50536	0	0	0	0	0	0	0
YBX3_K562_rep02	782	595.392	387	825	133.212	1.3129	0.3928	0.080631	0.37796	30962	2087184	5.4154	31	782	0.002029	10.6164	2.6349	0.1001	0.0375
AKAP8L_K562_rep02	0	58.4812	0	137	42.6907	0.0168	-5.8944	0.085362	0.38664	3188	200756	0.52088	0	0	0	0	0	0	0
SF3B1_K562_rep02	9	61.5844	6	133	38.9496	0.1598	-2.6458	0.088498	0.38664	6534	217042	0.56314	2	9	2.3352e-05	0.6849	0.0303	0.0306	0.0041
FASTKD2_HepG2_rep02	12	77.8245	7	166	48.298	0.1649	-2.6001	0.08646	0.38664	4611	278099	0.72156	1	12	3.1135e-05	0.3425	0.0404	0.0217	0.0043
DDX6_K562_rep01	21	91.6847	17	187	52.18	0.2374	-2.0748	0.087767	0.38664	5975	319321	0.82852	1	21	5.4487e-05	0.3425	0.0708	0.0167	0.0066
YBX3_HepG2_rep02	52	148.523	46	275	70.929	0.3545	-1.4963	0.086782	0.38664	6235	524882	1.3619	3	52	0.00013492	1.0274	0.1752	0.0481	0.0099
SDAD1_HepG2_rep02	132	250.125	120	401	86.0221	0.5296	-0.917	0.084847	0.38664	15186	895330	2.323	7	132	0.00034249	2.3973	0.4448	0.0461	0.0147
APOBEC3C_K562_rep02	85	37.7474	0	103	34.2546	2.2195	1.1502	0.083878	0.38664	2256	139408	0.36171	3	85	0.00022054	1.0274	0.2864	0.133	0.061
PCBP1_K562_rep01	6	68.2311	1	153	46.3447	0.1011	-3.306	0.08967	0.388	3916	230397	0.59779	1	6	1.5568e-05	0.3425	0.0202	0.0255	0.0026
FUS_K562_rep02	0	59.3064	0	141	44.5748	0.0166	-5.9142	0.091678	0.3892	2440	203633	0.52835	0	0	0	0	0	0	0
CDC40_HepG2_rep02	124	66.162	2	146	43.3987	1.8612	0.8962	0.091313	0.3892	4632	234746	0.60908	4	124	0.00032173	1.3699	0.4178	0.0864	0.0528
IGF2BP3_HepG2_rep01	0	55.773	0	134	42.5287	0.0176	-5.8271	0.094858	0.38988	2832	195006	0.50597	0	0	0	0	0	0	0
EIF4G2_K562_rep01	0	55.414	0	134	42.34	0.0177	-5.818	0.095304	0.38988	2575	190551	0.49441	0	0	0	0	0	0	0
CDC40_HepG2_rep01	0	50.823	0	122	38.4226	0.0193	-5.6955	0.092961	0.38988	3604	184576	0.4789	0	0	0	0	0	0	0
METAP2_K562_rep02	106	213.849	91	359	81.842	0.498	-1.0057	0.09379	0.38988	11619	737555	1.9137	7	106	0.00027503	2.3973	0.3572	0.0602	0.0144
SRSF7_K562_rep02	0	53.9995	0	133	42.2094	0.0182	-5.7813	0.10039	0.39382	2055	182920	0.47461	0	0	0	0	0	0	0
IGF2BP3_HepG2_rep02	0	53.9063	0	131	41.6035	0.0182	-5.7789	0.097537	0.39382	2760	192640	0.49983	0	0	0	0	0	0	0
ZC3H11A_K562_rep02	0	50.4946	0	124	39.4279	0.0194	-5.6863	0.10015	0.39382	2950	176436	0.45778	0	0	0	0	0	0	0
U2AF1_K562_rep01	0	45.2995	0	111	35.105	0.0216	-5.5329	0.098456	0.39382	3573	168319	0.43672	0	0	0	0	0	0	0
BUD13_HepG2_rep02	699	894.368	650	1155	153.476	0.7818	-0.3551	0.10152	0.39382	65621	3295387	8.5503	28	699	0.0018136	9.589	2.3552	0.0427	0.0212
DHX30_HepG2_rep01	74	33.0324	0	94	32.1448	2.2038	1.14	0.10125	0.39382	1949	118668	0.3079	3	74	0.000192	1.0274	0.2493	0.1539	0.0624
SLTM_K562_rep02	0	49.3972	0	123	39.6778	0.0198	-5.6553	0.10657	0.4099	2383	151480	0.39303	0	0	0	0	0	0	0
DROSHA_HepG2_rep01	0	49.2515	0	124	40.0487	0.0199	-5.6511	0.10939	0.41354	2527	171377	0.44466	0	0	0	0	0	0	0
U2AF1_HepG2_rep01	0	42.3603	0	107	34.716	0.0231	-5.4383	0.11119	0.41354	3080	161032	0.41782	0	0	0	0	0	0	0
RBM22_HepG2_rep02	28	93.6941	17	192	53.8372	0.3062	-1.7072	0.11119	0.41354	5654	310624	0.80595	1	28	7.2649e-05	0.3425	0.0943	0.0177	0.009
DGCR8_HepG2_rep02	56	23.0175	0	72	26.7602	2.3733	1.2469	0.10888	0.41354	1303	79692	0.20677	2	56	0.0001453	0.6849	0.1887	0.1535	0.0703
RBFOX2_K562_rep01	0	44.9746	0	114	37.0444	0.0218	-5.5228	0.11236	0.41444	2697	155066	0.40234	0	0	0	0	0	0	0
ZC3H11A_K562_rep01	0	41.0241	0	106	34.444	0.0238	-5.3931	0.11682	0.41582	2879	145606	0.37779	0	0	0	0	0	0	0
U2AF2_K562_rep02	30	90.084	18	180	49.8495	0.3403	-1.5549	0.11404	0.41582	6403	333555	0.86545	1	30	7.7838e-05	0.3425	0.1011	0.0156	0.009
IGF2BP1_HepG2_rep01	36	106.576	24	213	59.0994	0.3439	-1.5398	0.1162	0.41582	4914	363180	0.94231	1	36	9.3406e-05	0.3425	0.1213	0.0204	0.0099
G3BP1_HepG2_rep02	579	439.587	259	644	117.612	1.3164	0.3966	0.11794	0.41582	20946	1564160	4.0584	23	579	0.0015023	7.8767	1.9509	0.1098	0.037
LARP4_K562_rep02	196	124.026	36	233	60.8078	1.5757	0.656	0.11828	0.41582	7155	418271	1.0853	6	196	0.00050854	2.0548	0.6604	0.0839	0.0469
DHX30_K562_rep01	88	44.8159	0	112	36.3513	1.9426	0.958	0.11742	0.41582	3065	156332	0.40562	3	88	0.00022833	1.0274	0.2965	0.0979	0.0563
SLTM_HepG2_rep02	0	45.3216	0	117	38.9707	0.0216	-5.5336	0.12242	0.42705	2247	139887	0.36295	0	0	0	0	0	0	0
MTPAP_K562_rep01	268	182.201	70	316	75.4452	1.4683	0.5542	0.12772	0.44211	9561	624295	1.6198	10	268	0.00069536	3.4247	0.903	0.1046	0.0429
LSM11_K562_rep02	0	39.5394	0	105	34.9282	0.0247	-5.3413	0.12881	0.44249	2609	142314	0.36925	0	0	0	0	0	0	0
UTP18_HepG2_rep01	25	79.8241	9	169	48.8511	0.3217	-1.6363	0.13087	0.44281	4934	279343	0.72479	1	25	6.4865e-05	0.3425	0.0842	0.0203	0.0089
AARS_K562_rep01	62	29.9832	0	85	28.416	2.0334	1.0239	0.12993	0.44281	2447	102766	0.26664	2	62	0.00016087	0.6849	0.2089	0.0817	0.0603
PHF6_K562_rep02	0	36.2924	0	98	32.6242	0.0268	-5.2208	0.13297	0.44656	2453	126576	0.32842	0	0	0	0	0	0	0
PHF6_K562_rep01	0	34.8052	0	96	31.9274	0.0279	-5.1621	0.13783	0.45604	2253	118321	0.307	0	0	0	0	0	0	0
RBM15_K562_rep02	383	521.608	325	742	126.99	0.7348	-0.4446	0.13753	0.45604	24603	1677585	4.3527	14	383	0.00099374	4.7945	1.2905	0.0569	0.0228
SAFB2_K562_rep01	0	43.3021	0	117	40.3587	0.0226	-5.4693	0.14165	0.45792	1315	117950	0.30603	0	0	0	0	0	0	0
NKRF_HepG2_rep01	0	36.4719	0	101	34.3013	0.0267	-5.2277	0.14383	0.45792	2005	120141	0.31172	0	0	0	0	0	0	0
NOLC1_K562_rep02	0	35.8375	0	99	33.5755	0.0271	-5.2031	0.1429	0.45792	1913	128797	0.33418	0	0	0	0	0	0	0
EXOSC5_HepG2_rep01	0	35.8089	0	101	34.4727	0.0272	-5.202	0.14946	0.45792	1611	122195	0.31705	0	0	0	0	0	0	0
PCBP2_HepG2_rep02	0	35.0127	0	99	34.3625	0.0278	-5.1704	0.15412	0.45792	1851	114063	0.29595	0	0	0	0	0	0	0
NCBP2_K562_rep02	0	34.6538	0	96	32.3376	0.028	-5.156	0.14194	0.45792	2174	123044	0.31925	0	0	0	0	0	0	0
SAFB2_K562_rep02	0	32.7996	0	98	34.5303	0.0296	-5.0789	0.17109	0.45792	1012	88467	0.22954	0	0	0	0	0	0	0
SLTM_K562_rep01	0	32.6482	0	94	31.9919	0.0297	-5.0725	0.15374	0.45792	1589	100039	0.25956	0	0	0	0	0	0	0
ZC3H11A_HepG2_rep02	0	31.5224	0	92	31.6408	0.0307	-5.0234	0.15956	0.45792	1976	119777	0.31078	0	0	0	0	0	0	0
DDX51_K562_rep02	0	30.2831	0	87	29.5732	0.032	-4.9673	0.15292	0.45792	2120	105413	0.27351	0	0	0	0	0	0	0
DKC1_HepG2_rep01	0	30.1551	0	89	31.3139	0.0321	-4.9614	0.16778	0.45792	1559	101207	0.26259	0	0	0	0	0	0	0
XRN2_K562_rep02	0	30.0323	0	86	29.2133	0.0322	-4.9557	0.15197	0.45792	2658	106849	0.27723	0	0	0	0	0	0	0
WRN_K562_rep01	0	29.9066	0	85	28.5731	0.0324	-4.9498	0.14763	0.45792	2445	106375	0.276	0	0	0	0	0	0	0
GRSF1_HepG2_rep02	0	29.8614	0	91	32.4748	0.0324	-4.9477	0.17891	0.45792	1338	108511	0.28154	0	0	0	0	0	0	0
DGCR8_HepG2_rep01	0	29.606	0	87	30.3717	0.0327	-4.9357	0.16483	0.45792	1565	100269	0.26016	0	0	0	0	0	0	0
CSTF2T_HepG2_rep01	0	28.4571	0	87	32.0162	0.0339	-4.8805	0.18705	0.45792	1687	93058	0.24145	0	0	0	0	0	0	0
NIP7_HepG2_rep01	0	27.7494	0	84	29.5266	0.0348	-4.8455	0.17366	0.45792	1521	97114	0.25197	0	0	0	0	0	0	0
PPIL4_K562_rep01	0	27.4203	0	84	30.1587	0.0352	-4.8288	0.18162	0.45792	1096	82065	0.21293	0	0	0	0	0	0	0
SAFB_K562_rep02	0	27.1624	0	86	31.004	0.0355	-4.8157	0.19049	0.45792	875	75456	0.19578	0	0	0	0	0	0	0
DDX51_K562_rep01	0	26.3631	0	79	27.6934	0.0365	-4.7742	0.17056	0.45792	1817	89578	0.23242	0	0	0	0	0	0	0
UPF1_HepG2_rep01	0	26.2162	0	81	29.0269	0.0367	-4.7664	0.18322	0.45792	1567	90254	0.23417	0	0	0	0	0	0	0
PTBP1_K562_rep02	0	25.9208	0	79	28.8233	0.0371	-4.7506	0.18425	0.45792	1418	88858	0.23055	0	0	0	0	0	0	0
PTBP1_HepG2_rep01	0	25.8796	0	79	28.7674	0.0372	-4.7484	0.18416	0.45792	1428	88079	0.22853	0	0	0	0	0	0	0
CSTF2T_HepG2_rep02	0	25.4015	0	79	29.4501	0.0379	-4.7225	0.1942	0.45792	1627	84470	0.21917	0	0	0	0	0	0	0
CSTF2T_K562_rep02	0	24.8647	0	78	29.6586	0.0387	-4.6929	0.20091	0.45792	1453	84675	0.2197	0	0	0	0	0	0	0
AATF_K562_rep02	0	24.6813	0	75	26.297	0.0389	-4.6826	0.17398	0.45792	1941	85901	0.22288	0	0	0	0	0	0	0
DROSHA_HepG2_rep02	0	24.4883	0	76	28.2314	0.0392	-4.6718	0.19286	0.45792	1356	85320	0.22137	0	0	0	0	0	0	0
TIA1_K562_rep02	0	24.3654	0	75	27.1032	0.0394	-4.6648	0.18433	0.45792	1780	84819	0.22007	0	0	0	0	0	0	0
CPEB4_K562_rep01	0	23.7338	0	72	26.4266	0.0404	-4.6284	0.18457	0.45792	1382	84002	0.21795	0	0	0	0	0	0	0
HNRNPK_K562_rep02	0	23.6561	0	74	30.0711	0.0406	-4.6239	0.21574	0.45792	924	80370	0.20853	0	0	0	0	0	0	0
XRN2_K562_rep01	0	23.6144	0	73	26.178	0.0406	-4.6214	0.18351	0.45792	1896	84680	0.21971	0	0	0	0	0	0	0
SLTM_HepG2_rep01	0	23.433	0	74	27.2982	0.0409	-4.6108	0.19533	0.45792	1204	71457	0.1854	0	0	0	0	0	0	0
DDX52_HepG2_rep01	0	22.8428	0	72	26.6305	0.0419	-4.5755	0.19551	0.45792	1354	83008	0.21537	0	0	0	0	0	0	0
UTP18_K562_rep01	0	22.3792	0	72	25.7106	0.0428	-4.5472	0.19203	0.45792	1380	77916	0.20216	0	0	0	0	0	0	0
FAM120A_HepG2_rep01	0	22.3682	0	72	26.2634	0.0428	-4.5465	0.19719	0.45792	1428	76194	0.19769	0	0	0	0	0	0	0
WDR3_K562_rep01	0	21.9405	0	70	24.6425	0.0436	-4.5198	0.18664	0.45792	1616	73811	0.19151	0	0	0	0	0	0	0
ZC3H11A_HepG2_rep01	0	21.8844	0	72	26.5154	0.0437	-4.5163	0.20459	0.45792	1389	82193	0.21326	0	0	0	0	0	0	0
UPF1_HepG2_rep02	0	21.2202	0	72	26.6442	0.045	-4.4738	0.21289	0.45792	1212	70385	0.18262	0	0	0	0	0	0	0
KHSRP_K562_rep02	0	21.0455	0	65	22.4557	0.0454	-4.4624	0.17433	0.45792	2935	74792	0.19406	0	0	0	0	0	0	0
HNRNPK_HepG2_rep01	0	20.5225	0	72	27.8682	0.0465	-4.4278	0.23074	0.45792	914	70601	0.18318	0	0	0	0	0	0	0
GRSF1_HepG2_rep01	0	20.3419	0	72	26.3291	0.0469	-4.4156	0.21988	0.45792	946	74959	0.19449	0	0	0	0	0	0	0
RBFOX2_HepG2_rep01	0	20.3193	0	70	25.3703	0.0469	-4.4141	0.21159	0.45792	1565	70711	0.18347	0	0	0	0	0	0	0
FASTKD2_K562_rep01	0	19.6724	0	68	23.9226	0.0484	-4.3696	0.20544	0.45792	1337	70132	0.18197	0	0	0	0	0	0	0
RPS11_K562_rep01	0	19.4036	0	67	23.7084	0.049	-4.3508	0.20656	0.45792	1317	66993	0.17382	0	0	0	0	0	0	0
HNRNPK_HepG2_rep02	0	19.1361	0	70	27.2746	0.0497	-4.3317	0.24146	0.45792	795	66358	0.17217	0	0	0	0	0	0	0
LARP7_HepG2_rep02	0	19.1069	0	65	22.8382	0.0497	-4.3296	0.2014	0.45792	1475	65553	0.17008	0	0	0	0	0	0	0
NONO_K562_rep02	0	18.8749	0	67	24.4954	0.0503	-4.3129	0.22049	0.45792	1316	62955	0.16334	0	0	0	0	0	0	0
TIA1_K562_rep01	0	18.8516	0	65	23.3445	0.0504	-4.3112	0.20968	0.45792	1498	65643	0.17032	0	0	0	0	0	0	0
TROVE2_K562_rep02	0	18.3956	0	66	23.4842	0.0516	-4.2777	0.21672	0.45792	1115	65564	0.17011	0	0	0	0	0	0	0
HNRNPK_K562_rep01	0	18.2676	0	70	26.7241	0.0519	-4.2681	0.24713	0.45792	728	61898	0.1606	0	0	0	0	0	0	0
FAM120A_HepG2_rep02	0	17.7311	0	65	23.9137	0.0534	-4.2274	0.22921	0.45792	1285	57663	0.14961	0	0	0	0	0	0	0
XPO5_HepG2_rep02	0	17.3896	0	65	23.303	0.0544	-4.2008	0.22776	0.45792	1017	59255	0.15374	0	0	0	0	0	0	0
FKBP4_HepG2_rep02	0	17.2471	0	64	23.0515	0.0548	-4.1896	0.22717	0.45792	1039	61641	0.15993	0	0	0	0	0	0	0
TROVE2_HepG2_rep01	0	17.2253	0	63	22.8214	0.0549	-4.1879	0.22519	0.45792	1114	61796	0.16034	0	0	0	0	0	0	0
DDX52_K562_rep01	0	16.9774	0	62	22.0784	0.0556	-4.1681	0.22096	0.45792	1217	58856	0.15271	0	0	0	0	0	0	0
PTBP1_K562_rep01	0	16.5151	0	62	22.5114	0.0571	-4.1305	0.23159	0.45792	996	58029	0.15056	0	0	0	0	0	0	0
HNRNPM_K562_rep01	0	16.3659	0	63	23.9698	0.0576	-4.1182	0.24738	0.45792	691	53269	0.13821	0	0	0	0	0	0	0
AATF_K562_rep01	0	16.1683	0	60	21.3691	0.0582	-4.1017	0.22464	0.45792	1191	56176	0.14576	0	0	0	0	0	0	0
SMNDC1_HepG2_rep01	0	15.8262	0	59	21.2023	0.0594	-4.0726	0.2277	0.45792	1210	59340	0.15396	0	0	0	0	0	0	0
AKAP1_HepG2_rep01	0	15.5966	0	61	22.2912	0.0603	-4.0528	0.24206	0.45792	963	57250	0.14854	0	0	0	0	0	0	0
FAM120A_K562_rep02	0	15.5445	0	60	21.7809	0.0604	-4.0483	0.23771	0.45792	951	53390	0.13853	0	0	0	0	0	0	0
GTF2F1_HepG2_rep01	0	14.7114	0	58	21.3525	0.0636	-3.9737	0.24542	0.45792	966	53091	0.13775	0	0	0	0	0	0	0
AKAP1_K562_rep01	0	14.481	0	56	20.809	0.0646	-3.9524	0.24325	0.45792	1033	53508	0.13883	0	0	0	0	0	0	0
XPO5_HepG2_rep01	0	13.9196	0	56	20.7424	0.067	-3.8991	0.25109	0.45792	831	47396	0.12297	0	0	0	0	0	0	0
XRCC6_HepG2_rep01	0	13.731	0	55	21.2264	0.0679	-3.8808	0.25885	0.45792	711	44638	0.11582	0	0	0	0	0	0	0
GTF2F1_HepG2_rep02	0	13.5759	0	55	20.763	0.0686	-3.8655	0.2566	0.45792	842	46788	0.1214	0	0	0	0	0	0	0
FUS_HepG2_rep02	0	13.5358	0	55	20.9544	0.0688	-3.8615	0.25915	0.45792	717	48744	0.12647	0	0	0	0	0	0	0
EIF3G_K562_rep01	0	13.4345	0	54	19.7706	0.0693	-3.8514	0.24841	0.45792	980	50189	0.13022	0	0	0	0	0	0	0
TARDBP_K562_rep02	0	13.2957	0	55	20.6941	0.07	-3.8375	0.26028	0.45792	588	44387	0.11517	0	0	0	0	0	0	0
TROVE2_K562_rep01	0	13.2582	0	53	19.8008	0.0701	-3.8337	0.25156	0.45792	822	47124	0.12227	0	0	0	0	0	0	0
SERBP1_K562_rep02	0	12.6089	0	51	19.0039	0.0735	-3.7665	0.25351	0.45792	899	42364	0.10992	0	0	0	0	0	0	0
NPM1_K562_rep01	0	12.1851	0	49	18.4298	0.0758	-3.7208	0.25425	0.45792	840	40926	0.10619	0	0	0	0	0	0	0
HNRNPM_K562_rep02	0	12.1536	0	50	20.3966	0.076	-3.7174	0.27563	0.45792	596	41008	0.1064	0	0	0	0	0	0	0
AKAP1_K562_rep02	0	11.976	0	49	19.5415	0.0771	-3.6978	0.26999	0.45792	692	42324	0.10981	0	0	0	0	0	0	0
RBFOX2_HepG2_rep02	0	11.9182	0	48	19.721	0.0774	-3.6913	0.27281	0.45792	906	41641	0.10804	0	0	0	0	0	0	0
KHSRP_HepG2_rep01	0	11.5441	0	46	17.6229	0.0797	-3.6489	0.25621	0.45792	1051	41969	0.10889	0	0	0	0	0	0	0
SSB_HepG2_rep02	0	10.7113	0	43	18.7972	0.0854	-3.5498	0.2844	0.45792	433	36408	0.094465	0	0	0	0	0	0	0
TBRG4_K562_rep02	0	10.6089	0	43	17.6057	0.0861	-3.5372	0.27339	0.45792	688	39666	0.10292	0	0	0	0	0	0	0
SAFB_HepG2_rep02	0	10.6035	0	42	21.1073	0.0862	-3.5365	0.30771	0.45792	305	30698	0.079649	0	0	0	0	0	0	0
WDR3_K562_rep02	0	10.0689	0	42	16.7396	0.0903	-3.4684	0.27375	0.45792	715	32276	0.083744	0	0	0	0	0	0	0
KHSRP_HepG2_rep02	0	9.9127	0	40	16.4083	0.0916	-3.4479	0.27288	0.45792	913	36017	0.09345	0	0	0	0	0	0	0
ILF3_K562_rep01	0	9.8514	0	37	18.9241	0.0922	-3.4398	0.30133	0.45792	495	39001	0.10119	0	0	0	0	0	0	0
PPIL4_K562_rep02	0	9.5807	0	38	17.8949	0.0945	-3.4034	0.29619	0.45792	387	26562	0.068918	0	0	0	0	0	0	0
SUPV3L1_K562_rep01	0	9.5049	0	40	15.6031	0.0952	-3.393	0.27121	0.45792	899	34037	0.088313	0	0	0	0	0	0	0
NONO_K562_rep01	0	9.2646	0	38	17.1402	0.0974	-3.3596	0.29442	0.45792	668	31698	0.082244	0	0	0	0	0	0	0
SAFB_HepG2_rep01	0	9.1548	0	36	18.3383	0.0985	-3.3441	0.30881	0.45792	299	27124	0.070376	0	0	0	0	0	0	0
NPM1_K562_rep02	0	8.8633	0	36	16.391	0.1014	-3.3021	0.29434	0.45792	472	30163	0.078261	0	0	0	0	0	0	0
LARP7_K562_rep02	0	8.6731	0	36	16.3481	0.1034	-3.274	0.29787	0.45792	490	29678	0.077003	0	0	0	0	0	0	0
GTF2F1_K562_rep02	0	8.5911	0	36	16.0107	0.1043	-3.2617	0.29578	0.45792	654	30251	0.07849	0	0	0	0	0	0	0
EWSR1_K562_rep01	0	8.4854	0	36	16.375	0.1054	-3.2457	0.30216	0.45792	644	27877	0.07233	0	0	0	0	0	0	0
RBM22_HepG2_rep01	3	35.4863	0	97	32.1697	0.1096	-3.1893	0.15629	0.45792	2505	118072	0.30635	1	3	7.7838e-06	0.3425	0.0101	0.0399	0.0025
SLBP_K562_rep01	0	8.074	0	36	14.5337	0.1102	-3.1817	0.28926	0.45792	682	27560	0.071508	0	0	0	0	0	0	0
PUS1_K562_rep01	0	7.6907	0	36	14.6854	0.1151	-3.1195	0.30024	0.45792	614	28101	0.072911	0	0	0	0	0	0	0
KHDRBS1_K562_rep02	0	7.6629	0	36	15.742	0.1154	-3.1149	0.31321	0.45792	369	29261	0.075921	0	0	0	0	0	0	0
EIF4G2_K562_rep02	0	7.6419	0	36	15.1762	0.1157	-3.1113	0.30729	0.45792	471	25591	0.066399	0	0	0	0	0	0	0
EWSR1_K562_rep02	0	7.4558	0	36	14.8315	0.1183	-3.0799	0.30759	0.45792	617	25477	0.066103	0	0	0	0	0	0	0
HNRNPL_K562_rep02	0	6.7797	0	36	15.3789	0.1285	-2.9597	0.32966	0.45792	335	26363	0.068402	0	0	0	0	0	0	0
SUGP2_HepG2_rep02	0	6.4253	0	36	14.2958	0.1347	-2.8924	0.32655	0.45792	301	16872	0.043776	0	0	0	0	0	0	0
SBDS_K562_rep02	0	6.3892	0	36	13.6114	0.1353	-2.8854	0.31939	0.45792	420	22712	0.058929	0	0	0	0	0	0	0
SUGP2_HepG2_rep01	0	6.2686	0	36	14.3895	0.1376	-2.8617	0.33155	0.45792	301	16973	0.044038	0	0	0	0	0	0	0
FUS_HepG2_rep01	0	5.9791	0	36	14.0299	0.1433	-2.803	0.33499	0.45792	394	22755	0.05904	0	0	0	0	0	0	0
HNRNPL_HepG2_rep02	0	5.9181	0	36	14.3285	0.1445	-2.7904	0.33979	0.45792	321	23742	0.061601	0	0	0	0	0	0	0
HNRNPL_HepG2_rep01	0	5.5944	0	36	14.623	0.1516	-2.7212	0.35102	0.45792	261	21097	0.054739	0	0	0	0	0	0	0
POLR2G_HepG2_rep02	0	5.4042	0	36	13.141	0.1561	-2.679	0.34045	0.45792	300	19609	0.050878	0	0	0	0	0	0	0
TAF15_K562_rep01	0	5.3054	0	36	13.1518	0.1586	-2.6566	0.34333	0.45792	210	17053	0.044246	0	0	0	0	0	0	0
EIF3G_K562_rep02	0	5.266	0	36	12.3785	0.1596	-2.6475	0.33527	0.45792	389	19792	0.051353	0	0	0	0	0	0	0
FKBP4_HepG2_rep01	0	5.2635	0	36	12.5884	0.1597	-2.647	0.33793	0.45792	379	17483	0.045362	0	0	0	0	0	0	0
TAF15_HepG2_rep01	0	4.8941	0	36	13.1445	0.1697	-2.5593	0.35482	0.45792	197	16963	0.044012	0	0	0	0	0	0	0
HNRNPL_K562_rep01	0	4.797	0	36	12.7586	0.1725	-2.5353	0.35346	0.45792	267	20511	0.053218	0	0	0	0	0	0	0
SRSF9_HepG2_rep02	7	44.3987	0	116	38.4555	0.1762	-2.5046	0.1654	0.45792	1941	156366	0.40571	1	7	1.8162e-05	0.3425	0.0236	0.0515	0.0045
HNRNPM_HepG2_rep01	0	4.6624	0	36	13.6498	0.1766	-2.5014	0.36634	0.45792	202	15144	0.039293	0	0	0	0	0	0	0
DGCR8_K562_rep02	0	4.6251	0	36	12.6385	0.1778	-2.4919	0.3572	0.45792	282	15925	0.041319	0	0	0	0	0	0	0
ZC3H8_K562_rep01	0	4.4992	0	36	11.5085	0.1818	-2.4592	0.34792	0.45792	259	16135	0.041864	0	0	0	0	0	0	0
TIA1_HepG2_rep02	0	4.4535	0	33	11.003	0.1834	-2.4472	0.34283	0.45792	384	15335	0.039788	0	0	0	0	0	0	0
MATR3_HepG2_rep01	0	4.4077	0	36	12.5818	0.1849	-2.435	0.36305	0.45792	217	13355	0.034651	0	0	0	0	0	0	0
HNRNPA1_K562_rep01	0	4.2692	0	36	11.808	0.1898	-2.3976	0.35884	0.45792	153	12830	0.033289	0	0	0	0	0	0	0
TIAL1_HepG2_rep02	0	4.2595	0	31	10.6233	0.1901	-2.3949	0.34422	0.45792	473	16162	0.041934	0	0	0	0	0	0	0
PUS1_K562_rep02	0	3.9872	0	34	10.8011	0.2005	-2.3182	0.35601	0.45792	259	16419	0.042601	0	0	0	0	0	0	0
XRCC6_HepG2_rep02	0	3.8746	0	34	10.8509	0.2051	-2.2853	0.36052	0.45792	190	11587	0.030064	0	0	0	0	0	0	0
HNRNPUL1_HepG2_rep01	0	3.7855	0	34	11.0585	0.209	-2.2587	0.36605	0.45792	190	12503	0.03244	0	0	0	0	0	0	0
TAF15_K562_rep02	0	3.7664	0	34	11.124	0.2098	-2.2529	0.36746	0.45792	180	12021	0.03119	0	0	0	0	0	0	0
DGCR8_K562_rep01	0	3.629	0	33	10.629	0.216	-2.2107	0.36639	0.45792	230	12822	0.033268	0	0	0	0	0	0	0
MATR3_K562_rep02	0	3.5732	0	33	11.6192	0.2187	-2.1932	0.37922	0.45792	168	10955	0.028424	0	0	0	0	0	0	0
BCCIP_HepG2_rep02	0	3.5429	0	33	10.4606	0.2201	-2.1836	0.36742	0.45792	194	12550	0.032562	0	0	0	0	0	0	0
TIAL1_HepG2_rep01	0	3.4783	0	29	9.6738	0.2233	-2.163	0.35959	0.45792	356	12966	0.033642	0	0	0	0	0	0	0
TAF15_HepG2_rep02	0	3.4373	0	33	11.5269	0.2254	-2.1497	0.38278	0.45792	171	11859	0.03077	0	0	0	0	0	0	0
CSTF2_HepG2_rep02	0	3.1086	0	30	9.9367	0.2434	-2.0387	0.3772	0.45792	183	10854	0.028162	0	0	0	0	0	0	0
HNRNPA1_K562_rep02	0	3.0135	0	31	9.9825	0.2492	-2.0049	0.38137	0.45792	117	9015	0.02339	0	0	0	0	0	0	0
HNRNPUL1_HepG2_rep02	0	2.9679	0	28	9.6596	0.252	-1.9884	0.37933	0.45792	199	10509	0.027267	0	0	0	0	0	0	0
SLBP_K562_rep02	0	2.9344	0	28	9.1206	0.2542	-1.9761	0.37383	0.45792	177	9714	0.025204	0	0	0	0	0	0	0
HNRNPM_HepG2_rep02	0	2.9042	0	27	10.5015	0.2561	-1.965	0.39106	0.45792	176	9297	0.024122	0	0	0	0	0	0	0
CPSF6_K562_rep02	14	52.7213	0	129	41.2914	0.2792	-1.8405	0.17418	0.45792	2162	176007	0.45667	1	14	3.6325e-05	0.3425	0.0472	0.0463	0.008
TIA1_HepG2_rep01	0	2.5684	0	23	8.3195	0.2802	-1.8353	0.37877	0.45792	236	8993	0.023333	0	0	0	0	0	0	0
MATR3_HepG2_rep02	0	2.4551	0	24	8.9918	0.2894	-1.7887	0.39241	0.45792	150	7457	0.019348	0	0	0	0	0	0	0
EXOSC5_K562_rep02	0	2.3988	0	24	8.6869	0.2942	-1.765	0.39122	0.45792	149	8430	0.021873	0	0	0	0	0	0	0
XRN2_HepG2_rep01	6	22.7583	0	72	27.3045	0.2946	-1.763	0.26969	0.45792	1475	76358	0.19812	1	6	1.5568e-05	0.3425	0.0202	0.0678	0.0079
HNRNPC_HepG2_rep01	0	2.3676	0	24	8.3771	0.2969	-1.7517	0.38873	0.45792	153	8496	0.022044	0	0	0	0	0	0	0
SBDS_K562_rep01	0	2.3183	0	24	8.2045	0.3014	-1.7304	0.38876	0.45792	160	8776	0.02277	0	0	0	0	0	0	0
MATR3_K562_rep01	0	2.2768	0	22	9.3679	0.3052	-1.7123	0.40399	0.45792	112	7236	0.018775	0	0	0	0	0	0	0
WDR43_K562_rep02	18	60.1545	0	138	42.3425	0.3107	-1.6865	0.15973	0.45792	3390	200606	0.5205	1	18	4.6703e-05	0.3425	0.0606	0.0295	0.009
STAU2_HepG2_rep01	0	2.2014	0	22	8.3223	0.3124	-1.6787	0.39569	0.45792	143	8497	0.022046	0	0	0	0	0	0	0
HNRNPU_K562_rep01	0	2.1451	0	23	8.1553	0.318	-1.6531	0.39626	0.45792	92	6410	0.016631	0	0	0	0	0	0	0
EXOSC5_K562_rep01	0	2.1436	0	21	8.5871	0.3181	-1.6524	0.40144	0.45792	138	7436	0.019294	0	0	0	0	0	0	0
XRN2_HepG2_rep02	13	42.8438	0	104	32.4445	0.3193	-1.6469	0.17883	0.45792	7077	156353	0.40568	1	13	3.373e-05	0.3425	0.0438	0.0141	0.0083
CSTF2_HepG2_rep01	0	2.0481	0	21	7.9444	0.3281	-1.6079	0.39828	0.45792	111	7147	0.018544	0	0	0	0	0	0	0
FUBP3_HepG2_rep02	0	1.9832	0	19	7.5197	0.3352	-1.5769	0.39599	0.45792	140	6305	0.016359	0	0	0	0	0	0	0
ZC3H8_K562_rep02	0	1.9354	0	20	7.589	0.3407	-1.5536	0.39935	0.45792	105	6765	0.017553	0	0	0	0	0	0	0
GNL3_K562_rep02	11	33.6049	0	94	31.3329	0.3468	-1.5279	0.23532	0.45792	2145	118373	0.30713	1	11	2.8541e-05	0.3425	0.0371	0.0466	0.0093
FUBP3_HepG2_rep01	0	1.7819	0	16	7.0379	0.3595	-1.4761	0.40006	0.45792	147	6465	0.016774	0	0	0	0	0	0	0
SFPQ_HepG2_rep02	0	1.7682	0	16	7.2347	0.3612	-1.469	0.40346	0.45792	124	6336	0.016439	0	0	0	0	0	0	0
RBM22_K562_rep02	0	1.4313	0	10	5.8683	0.4113	-1.2817	0.40365	0.45792	233	5099	0.01323	0	0	0	0	0	0	0
TRA2A_HepG2_rep01	34	82.2238	8	175	50.4056	0.4206	-1.2496	0.16936	0.45792	4018	291242	0.75566	1	34	8.8217e-05	0.3425	0.1146	0.0249	0.0117
SMNDC1_HepG2_rep02	16	38.4504	0	99	32.143	0.4309	-1.2145	0.24245	0.45792	3823	143907	0.37338	1	16	4.1514e-05	0.3425	0.0539	0.0262	0.0111
WDR43_HepG2_rep02	32	70.9771	2	157	46.5961	0.4585	-1.1251	0.20144	0.45792	3992	251555	0.65269	2	32	8.3028e-05	0.6849	0.1078	0.0501	0.0127
HLTF_K562_rep01	54	115.275	27	228	62.3633	0.473	-1.08	0.16292	0.45792	3991	377451	0.97934	2	54	0.00014011	0.6849	0.1819	0.0501	0.0143
KHSRP_K562_rep01	13	27.2178	0	75	24.9676	0.4961	-1.0112	0.28453	0.45792	4182	98331	0.25513	1	13	3.373e-05	0.3425	0.0438	0.0239	0.0132
AGGF1_K562_rep02	40	79.0365	4	171	50.2981	0.5123	-0.965	0.21884	0.45792	3515	263559	0.68383	2	40	0.00010378	0.6849	0.1348	0.0569	0.0152
UTP18_HepG2_rep02	30	57.8821	0	135	41.7074	0.5265	-0.9256	0.2519	0.45792	3548	206955	0.53697	1	30	7.7838e-05	0.3425	0.1011	0.0282	0.0145
PUM2_K562_rep01	36	66.569	4	145	42.7705	0.5476	-0.8688	0.23739	0.45792	4966	228619	0.59318	1	36	9.3406e-05	0.3425	0.1213	0.0201	0.0157
EIF3D_HepG2_rep01	91	166.799	61	293	71.312	0.5483	-0.867	0.14391	0.45792	9191	588421	1.5267	4	91	0.00023611	1.3699	0.3066	0.0435	0.0155
SDAD1_K562_rep01	18	33.2234	0	91	30.5546	0.5552	-0.849	0.30916	0.45792	2474	111054	0.28814	1	18	4.6703e-05	0.3425	0.0606	0.0404	0.0162
SUPV3L1_HepG2_rep01	22	40.2593	0	102	32.816	0.5574	-0.8431	0.28896	0.45792	4213	153458	0.39816	1	22	5.7082e-05	0.3425	0.0741	0.0237	0.0143
PUM2_K562_rep02	38	68.4128	3	150	44.3684	0.5619	-0.8317	0.24653	0.45792	4612	236876	0.6146	2	38	9.8595e-05	0.6849	0.128	0.0434	0.016
DDX52_HepG2_rep02	16	28.6144	0	85	29.7689	0.574	-0.8008	0.33588	0.45792	1684	101972	0.26458	1	16	4.1514e-05	0.3425	0.0539	0.0594	0.0157
YBX3_HepG2_rep01	83	142.835	42	267	69.208	0.584	-0.776	0.19364	0.45792	6242	502473	1.3037	4	83	0.00021535	1.3699	0.2797	0.0641	0.0165
SUPV3L1_HepG2_rep02	22	37.9677	0	99	32.4985	0.5902	-0.7606	0.31159	0.45792	3307	142352	0.36935	1	22	5.7082e-05	0.3425	0.0741	0.0302	0.0155
U2AF2_K562_rep01	66	109.563	29	209	55.374	0.606	-0.7226	0.21573	0.45792	7459	402970	1.0456	2	66	0.00017124	0.6849	0.2224	0.0268	0.0164
NCBP2_K562_rep01	24	40.2501	0	105	34.3314	0.6061	-0.7225	0.31799	0.45792	2596	141245	0.36648	1	24	6.2271e-05	0.3425	0.0809	0.0385	0.017
IGF2BP2_K562_rep01	105	172.977	64	305	74.5821	0.6093	-0.7148	0.18103	0.45792	8597	600813	1.5589	4	105	0.00027243	1.3699	0.3538	0.0465	0.0175
ABCF1_K562_rep02	22	36.3807	0	100	33.3872	0.6153	-0.7007	0.33333	0.45792	2106	123365	0.32008	1	22	5.7082e-05	0.3425	0.0741	0.0475	0.0178
PCBP1_HepG2_rep02	40	65.4648	0	148	44.5684	0.6169	-0.697	0.28388	0.45792	4120	228308	0.59237	3	40	0.00010378	1.0274	0.1348	0.0728	0.0175
CPSF6_K562_rep01	30	48.6632	0	122	39.3691	0.6242	-0.6799	0.31773	0.45792	2004	162614	0.42192	1	30	7.7838e-05	0.3425	0.1011	0.0499	0.0184
PTBP1_HepG2_rep02	34	55.0661	0	132	41.8541	0.6243	-0.6798	0.30737	0.45792	2921	195007	0.50597	2	34	8.8217e-05	0.6849	0.1146	0.0685	0.0174
YWHAG_K562_rep01	11	18.1899	0	65	23.4652	0.6253	-0.6773	0.37965	0.45792	994	59164	0.15351	1	11	2.8541e-05	0.3425	0.0371	0.1006	0.0186
DDX6_HepG2_rep02	55	86.7351	17	175	48.6312	0.6383	-0.6477	0.25702	0.45792	6724	297092	0.77084	3	55	0.0001427	1.0274	0.1853	0.0446	0.0185
NOLC1_K562_rep01	36	56.9537	0	136	42.4967	0.6384	-0.6474	0.31098	0.45792	2878	194163	0.50378	1	36	9.3406e-05	0.3425	0.1213	0.0347	0.0185
HLTF_HepG2_rep02	201	302.392	156	471	96.5483	0.6658	-0.5868	0.14682	0.45792	15266	1006381	2.6112	7	201	0.00052152	2.3973	0.6772	0.0459	0.02
PRPF4_HepG2_rep01	124	183.87	72	318	75.5262	0.6762	-0.5646	0.21397	0.45792	10136	664000	1.7228	6	124	0.00032173	2.0548	0.4178	0.0592	0.0187
NOLC1_HepG2_rep02	54	78.9959	7	169	49.2731	0.6875	-0.5405	0.30597	0.45792	4506	277301	0.71949	2	54	0.00014011	0.6849	0.1819	0.0444	0.0195
U2AF1_K562_rep02	36	51.8407	0	122	37.8139	0.7002	-0.5141	0.33764	0.45792	3784	192176	0.49862	1	36	9.3406e-05	0.3425	0.1213	0.0264	0.0187
AKAP1_HepG2_rep02	18	26.1041	0	80	28.6334	0.701	-0.5125	0.38858	0.45792	1530	91893	0.23843	1	18	4.6703e-05	0.3425	0.0606	0.0654	0.0196
TRA2A_HepG2_rep02	70	99.3135	19	202	56.6642	0.7078	-0.4986	0.30247	0.45792	4382	352802	0.91539	2	70	0.00018162	0.6849	0.2359	0.0456	0.0198
DDX3X_HepG2_rep01	177	249.632	116	405	88.4462	0.7102	-0.4937	0.20577	0.45792	14239	894412	2.3207	6	177	0.00045925	2.0548	0.5964	0.0421	0.0198
TARDBP_K562_rep01	16	22.5969	0	72	26.7431	0.7204	-0.4731	0.40258	0.45792	981	75967	0.19711	1	16	4.1514e-05	0.3425	0.0539	0.1019	0.0211
EFTUD2_K562_rep02	102	139.39	49	247	60.7797	0.7337	-0.4468	0.26922	0.45792	13393	527024	1.3674	3	102	0.00026465	1.0274	0.3437	0.0224	0.0194
GEMIN5_K562_rep01	133	178.257	71	307	72.2544	0.7475	-0.4198	0.26554	0.45792	11800	617203	1.6014	7	133	0.00034508	2.3973	0.4481	0.0593	0.0215
U2AF2_HepG2_rep02	165	220.746	105	353	75.8146	0.7486	-0.4177	0.23108	0.45792	18780	837869	2.1739	7	165	0.00042811	2.3973	0.5559	0.0373	0.0197
SRSF1_HepG2_rep01	133	177.263	66	313	76.1057	0.7517	-0.4118	0.28042	0.45792	8068	661100	1.7153	5	133	0.00034508	1.7123	0.4481	0.062	0.0201
GEMIN5_K562_rep02	93	122.94	36	229	59.1826	0.7584	-0.3989	0.30647	0.45792	8894	428280	1.1112	5	93	0.0002413	1.7123	0.3134	0.0562	0.0217
EIF3H_HepG2_rep01	354	458.046	278	658	115.825	0.7733	-0.3708	0.18451	0.45792	26264	1576416	4.0902	15	354	0.00091849	5.137	1.1928	0.0571	0.0225
NOL12_HepG2_rep01	97	123.965	35	234	61.4435	0.7842	-0.3507	0.33038	0.45792	7137	439070	1.1392	5	97	0.00025168	1.7123	0.3268	0.0701	0.0221
XRCC6_K562_rep01	103	130.915	37	244	63.255	0.7884	-0.343	0.3295	0.45792	6658	436543	1.1327	4	103	0.00026725	1.3699	0.347	0.0601	0.0236
FMR1_K562_rep02	227	287.326	145	452	94.0253	0.7908	-0.3387	0.26057	0.45792	15571	969333	2.515	8	227	0.00058898	2.7397	0.7649	0.0514	0.0234
WDR43_K562_rep01	54	67.6574	3	148	43.8692	0.8011	-0.32	0.37778	0.45792	4505	229208	0.59471	3	54	0.00014011	1.0274	0.1819	0.0666	0.0236
FASTKD2_K562_rep02	60	74.9423	4	163	47.8434	0.8032	-0.3161	0.3774	0.45792	3984	257683	0.66859	2	60	0.00015568	0.6849	0.2022	0.0502	0.0233
SRSF1_HepG2_rep02	149	185.007	71	322	77.0618	0.8064	-0.3104	0.32016	0.45792	8659	690942	1.7927	8	149	0.0003866	2.7397	0.502	0.0924	0.0216
SF3A3_HepG2_rep01	65	80.4947	19	158	42.6693	0.8099	-0.3042	0.35825	0.45792	12360	306235	0.79456	4	65	0.00016865	1.3699	0.219	0.0324	0.0212
SMNDC1_K562_rep02	36	44.5728	0	110	34.8087	0.8119	-0.3006	0.40273	0.45792	3784	163271	0.42363	1	36	9.3406e-05	0.3425	0.1213	0.0264	0.022
PCBP1_HepG2_rep01	64	78.8385	7	170	50.0139	0.8141	-0.2966	0.38335	0.45792	4440	270417	0.70163	3	64	0.00016606	1.0274	0.2156	0.0676	0.0237
EFTUD2_HepG2_rep01	153	187.281	81	312	70.6621	0.8179	-0.29	0.31379	0.45792	18216	712633	1.849	7	153	0.00039698	2.3973	0.5155	0.0384	0.0215
DROSHA_K562_rep01	59	72.1523	6	155	45.3866	0.8202	-0.2859	0.38599	0.45792	5282	250331	0.64951	2	59	0.00015308	0.6849	0.1988	0.0379	0.0236
FMR1_K562_rep01	202	240.883	111	393	86.5068	0.8393	-0.2528	0.32654	0.45792	13555	821717	2.132	7	202	0.00052411	2.3973	0.6806	0.0516	0.0246
SUB1_HepG2_rep02	65	76.7304	9	162	46.7676	0.8491	-0.236	0.40098	0.45792	5684	281423	0.73018	2	65	0.00016865	0.6849	0.219	0.0352	0.0231
RBM15_K562_rep01	278	321.565	170	497	99.8362	0.8649	-0.2093	0.33128	0.45792	15568	1020423	2.6476	9	278	0.0007213	3.0822	0.9367	0.0578	0.0272
AQR_K562_rep02	233	257.937	141	392	76.6642	0.9037	-0.1461	0.37249	0.45792	41800	952119	2.4704	10	233	0.00060455	3.4247	0.7851	0.0239	0.0245
AQR_K562_rep01	249	272.111	152	409	78.3895	0.9154	-0.1276	0.38407	0.45792	45026	1004831	2.6071	14	249	0.00064606	4.7945	0.839	0.0311	0.0248
PPIG_HepG2_rep02	1110	1048.94	777	1338	170.635	1.0582	0.0816	0.36023	0.45792	62475	3907356	10.138	41	1110	0.00288	14.0411	3.74	0.0656	0.0284
BUD13_HepG2_rep01	683	637.728	431	864	132.065	1.0709	0.0988	0.36587	0.45792	43359	2319159	6.0173	27	683	0.0017721	9.2466	2.3013	0.0623	0.0295
BUD13_K562_rep02	839	758.118	528	1007	145.787	1.1065	0.1461	0.28952	0.45792	46427	2720545	7.0588	34	839	0.0021769	11.6438	2.8269	0.0732	0.0308
GPKOW_K562_rep01	206	185.359	80	309	69.8795	1.1108	0.1515	0.38385	0.45792	15847	676835	1.7561	7	206	0.00053449	2.3973	0.6941	0.0442	0.0304
FXR2_HepG2_rep01	404	356.861	198	538	103.991	1.1317	0.1785	0.32517	0.45792	18145	1226040	3.1811	15	404	0.0010482	5.137	1.3612	0.0827	0.033
SUB1_HepG2_rep01	129	112.348	30	214	56.5399	1.1469	0.1978	0.38418	0.45792	7896	400191	1.0383	4	129	0.00033471	1.3699	0.4347	0.0507	0.0322
PRPF4_HepG2_rep02	221	192.262	77	329	76.935	1.1487	0.2	0.35437	0.45792	10720	696368	1.8068	9	221	0.00057341	3.0822	0.7446	0.084	0.0317
FTO_HepG2_rep01	147	127.698	36	245	64.9294	1.15	0.2016	0.38313	0.45792	5768	447123	1.1601	5	147	0.00038141	1.7123	0.4953	0.0867	0.0329
SRSF1_K562_rep02	224	191.981	75	332	78.7384	1.1659	0.2215	0.34213	0.45792	8307	673551	1.7476	7	224	0.00058119	2.3973	0.7547	0.0843	0.0333
FXR2_K562_rep02	334	285.989	144	450	93.333	1.1673	0.2232	0.30349	0.45792	15621	969943	2.5166	12	334	0.0008666	4.1096	1.1254	0.0768	0.0344
UCHL5_K562_rep01	1015	867.149	618	1136	158.071	1.1703	0.2269	0.17481	0.45792	43774	3013224	7.8182	39	1015	0.0026335	13.3562	3.4199	0.0891	0.0337
SF3A3_HepG2_rep02	87	73.7897	17	147	40.1838	1.1766	0.2347	0.37117	0.45792	13135	279222	0.72447	3	87	0.00022573	1.0274	0.2931	0.0228	0.0312
AQR_HepG2_rep02	399	337.916	188	507	97.0133	1.1802	0.2391	0.26446	0.45792	27911	1264203	3.2801	17	399	0.0010353	5.8219	1.3444	0.0609	0.0316
PRPF8_HepG2_rep01	452	377.611	226	546	97.3714	1.1965	0.2588	0.22244	0.45792	41303	1446778	3.7538	19	452	0.0011728	6.5068	1.523	0.046	0.0312
DDX21_K562_rep01	57	47.2148	0	117	37.7186	1.203	0.2666	0.39765	0.45792	2622	160704	0.41696	3	57	0.00014789	1.0274	0.1921	0.1144	0.0355
SF3B4_HepG2_rep02	47	38.4083	2	89	26.8608	1.218	0.2845	0.37454	0.45792	8836	148164	0.38443	4	47	0.00012195	1.3699	0.1584	0.0453	0.0317
EIF3D_HepG2_rep02	220	178.233	69	309	73.4111	1.233	0.3022	0.2847	0.45792	10062	636424	1.6513	8	220	0.00057082	2.7397	0.7413	0.0795	0.0346
LSM11_HepG2_rep01	127	102.468	21	207	57.7644	1.2371	0.307	0.33553	0.45792	5845	377896	0.98049	4	127	0.00032952	1.3699	0.4279	0.0684	0.0336
NOL12_HepG2_rep02	206	165.07	62	289	69.6132	1.2465	0.3178	0.27828	0.45792	10800	597137	1.5493	9	206	0.00053449	3.0822	0.6941	0.0833	0.0345
NIPBL_K562_rep01	217	172.848	66	301	72.1348	1.254	0.3265	0.27024	0.45792	9576	579375	1.5033	11	217	0.00056303	3.7671	0.7312	0.1149	0.0375
NIP7_HepG2_rep02	58	46.0127	0	117	38.2607	1.255	0.3277	0.37702	0.45792	2485	159805	0.41463	2	58	0.00015049	0.6849	0.1954	0.0805	0.0363
SAFB_K562_rep01	36	28.2807	0	88	31.7173	1.2636	0.3376	0.40386	0.45792	878	77970	0.2023	1	36	9.3406e-05	0.3425	0.1213	0.1139	0.0462
WDR43_HepG2_rep01	78	61.2208	0	141	43.2678	1.2697	0.3445	0.34908	0.45792	3476	216008	0.56046	3	78	0.00020238	1.0274	0.2628	0.0863	0.0361
DKC1_HepG2_rep02	36	28.0676	0	84	29.7424	1.2729	0.3481	0.39485	0.45792	1532	98211	0.25482	1	36	9.3406e-05	0.3425	0.1213	0.0653	0.0367
HLTF_K562_rep02	96	74.7198	0	167	50.5124	1.281	0.3573	0.33677	0.45792	2565	239570	0.62159	3	96	0.00024908	1.0274	0.3235	0.117	0.0401
FXR1_K562_rep02	200	155.625	51	282	71.0048	1.2833	0.3599	0.266	0.45792	6786	518226	1.3446	6	200	0.00051892	2.0548	0.6739	0.0884	0.0386
FTO_HepG2_rep02	120	92.692	14	192	54.7272	1.2915	0.369	0.3089	0.45792	4550	327433	0.84956	4	120	0.00031135	1.3699	0.4043	0.0879	0.0366
FXR2_K562_rep01	420	322.205	172	496	99.317	1.3026	0.3814	0.16239	0.45792	18426	1089841	2.8277	14	420	0.0010897	4.7945	1.4151	0.076	0.0385
DHX30_K562_rep02	65	49.3603	0	119	37.373	1.3106	0.3902	0.3378	0.45792	3863	171559	0.44513	2	65	0.00016865	0.6849	0.219	0.0518	0.0379
SRSF7_K562_rep01	100	75.6192	0	167	49.7089	1.3182	0.3986	0.3119	0.45792	2958	257503	0.66812	3	100	0.00025946	1.0274	0.3369	0.1014	0.0388
SUPV3L1_K562_rep02	19	14.1004	0	53	19.1665	1.3245	0.4054	0.39912	0.45792	1276	49562	0.12859	1	19	4.9298e-05	0.3425	0.064	0.0784	0.0383
DDX55_HepG2_rep02	150	111.422	30	214	56.9491	1.3432	0.4256	0.24907	0.45792	8046	408051	1.0587	6	150	0.00038919	2.0548	0.5054	0.0746	0.0368
PRPF8_K562_rep01	203	150.733	60	259	60.9074	1.3445	0.427	0.19541	0.45792	18072	559634	1.452	7	203	0.00052671	2.3973	0.684	0.0387	0.0363
DHX30_HepG2_rep02	42	29.8698	0	88	30.2272	1.3929	0.4781	0.3441	0.45792	1823	106091	0.27527	2	42	0.00010897	0.6849	0.1415	0.1097	0.0396
FUS_K562_rep01	36	25.1085	0	78	29.2143	1.4172	0.503	0.35464	0.45792	1100	83910	0.21771	1	36	9.3406e-05	0.3425	0.1213	0.0909	0.0429
EFTUD2_K562_rep01	145	99.3435	26	191	50.858	1.455	0.541	0.18467	0.45792	10266	377516	0.97951	5	145	0.00037622	1.7123	0.4886	0.0487	0.0384
AGGF1_HepG2_rep02	102	68.8829	0	154	46.6206	1.4739	0.5596	0.23874	0.45792	3427	234792	0.60919	3	102	0.00026465	1.0274	0.3437	0.0875	0.0434
AGGF1_K562_rep01	105	69.8504	1	155	46.2063	1.4961	0.5812	0.22342	0.45792	3686	235158	0.61014	3	105	0.00027243	1.0274	0.3538	0.0814	0.0447
SDAD1_K562_rep02	97	62.9705	0	144	44.1689	1.532	0.6154	0.22052	0.45792	3416	212781	0.55208	4	97	0.00025168	1.3699	0.3268	0.1171	0.0456
DDX42_K562_rep01	36	22.6601	0	72	26.1623	1.5638	0.6451	0.30506	0.45792	1424	79058	0.20513	1	36	9.3406e-05	0.3425	0.1213	0.0702	0.0455
WRN_K562_rep02	58	36.4884	0	95	31.2539	1.5738	0.6543	0.24564	0.45792	3150	127850	0.33172	2	58	0.00015049	0.6849	0.1954	0.0635	0.0454
CPEB4_K562_rep02	36	22.3569	0	72	25.3449	1.5841	0.6637	0.29519	0.45792	1494	78865	0.20462	1	36	9.3406e-05	0.3425	0.1213	0.0669	0.0456
SMNDC1_K562_rep01	60	37.4306	0	95	30.5137	1.5873	0.6666	0.22976	0.45792	4203	139042	0.36076	3	60	0.00015568	1.0274	0.2022	0.0714	0.0432
LSM11_K562_rep01	26	15.9358	0	59	21.1237	1.5943	0.6729	0.31688	0.45792	1320	58973	0.15301	1	26	6.746e-05	0.3425	0.0876	0.0758	0.0441
DDX42_K562_rep02	36	22.2035	0	72	25.8266	1.5946	0.6732	0.2966	0.45792	1452	77022	0.19984	1	36	9.3406e-05	0.3425	0.1213	0.0689	0.0467
UPF1_K562_rep02	51	31.2646	0	91	31.6087	1.6117	0.6886	0.26619	0.45792	1822	107468	0.27884	2	51	0.00013233	0.6849	0.1718	0.1098	0.0475
DDX52_K562_rep02	35	19.1813	0	67	23.9389	1.7838	0.835	0.25437	0.45792	1311	68353	0.17735	1	35	9.0812e-05	0.3425	0.1179	0.0763	0.0512
LARP7_HepG2_rep01	36	19.7223	0	68	24.1106	1.7855	0.8363	0.2498	0.45792	1268	70643	0.18329	1	36	9.3406e-05	0.3425	0.1213	0.0789	0.051
TBRG4_K562_rep01	42	22.8422	0	72	25.825	1.8035	0.8508	0.22909	0.45792	1505	81032	0.21025	2	42	0.00010897	0.6849	0.1415	0.1329	0.0518
FTO_K562_rep02	71	38.324	0	104	34.5049	1.8309	0.8726	0.17182	0.45792	2081	138171	0.3585	2	71	0.00018422	0.6849	0.2392	0.0961	0.0514
RBM5_HepG2_rep02	36	18.684	0	66	23.7444	1.8797	0.9105	0.23292	0.45792	1461	65741	0.17057	1	36	9.3406e-05	0.3425	0.1213	0.0684	0.0548
CSTF2T_K562_rep01	36	17.9594	0	66	24.8379	1.9515	0.9646	0.23382	0.45792	1101	61424	0.15937	1	36	9.3406e-05	0.3425	0.1213	0.0908	0.0586
ZRANB2_K562_rep01	43	21.4341	0	68	23.8249	1.9613	0.9718	0.18268	0.45792	1876	77362	0.20072	2	43	0.00011157	0.6849	0.1449	0.1066	0.0556
YWHAG_K562_rep02	30	14.5579	0	57	20.8243	1.9926	0.9946	0.22918	0.45792	821	49996	0.12972	1	30	7.7838e-05	0.3425	0.1011	0.1218	0.06
GTF2F1_K562_rep01	36	14.9723	0	58	21.6891	2.3165	1.212	0.16615	0.45792	999	53397	0.13854	1	36	9.3406e-05	0.3425	0.1213	0.1001	0.0674
SFPQ_HepG2_rep01	0	2.0051	0	19	8.3548	0.3328	-1.5874	0.40516	0.4581	125	7287	0.018907	0	0	0	0	0	0	0
KHDRBS1_K562_rep01	0	1.8468	0	16	8.1455	0.3513	-1.5094	0.41032	0.45991	109	9074	0.023544	0	0	0	0	0	0	0
HNRNPC_K562_rep01	0	1.5974	0	11	7.3035	0.385	-1.3771	0.41344	0.45991	76	6218	0.016133	0	0	0	0	0	0	0
HNRNPA1_HepG2_rep01	0	1.5777	0	10	7.2496	0.3879	-1.3661	0.41386	0.45991	46	4401	0.011419	0	0	0	0	0	0	0
BCCIP_HepG2_rep01	0	1.511	0	9	6.9182	0.3983	-1.3282	0.41356	0.45991	85	5140	0.013336	0	0	0	0	0	0	0
ILF3_HepG2_rep02	0	1.4203	0	7	6.7388	0.4132	-1.2752	0.41654	0.45991	73	4819	0.012503	0	0	0	0	0	0	0
HNRNPC_HepG2_rep02	0	1.3324	0	7	6.3561	0.4287	-1.2218	0.41698	0.45991	92	4987	0.012939	0	0	0	0	0	0	0
UTP18_K562_rep02	36	44.1422	0	112	36.1715	0.8196	-0.287	0.41095	0.45991	2565	150644	0.39086	1	36	9.3406e-05	0.3425	0.1213	0.039	0.0239
DDX59_HepG2_rep02	36	44.0778	0	113	38.3155	0.8208	-0.2849	0.41651	0.45991	2627	154830	0.40172	1	36	9.3406e-05	0.3425	0.1213	0.0381	0.0233
SF3B4_HepG2_rep01	26	31.805	0	82	26.475	0.823	-0.281	0.41322	0.45991	6154	121578	0.31545	1	26	6.746e-05	0.3425	0.0876	0.0162	0.0214
DDX21_K562_rep02	30	24.4847	0	74	26.207	1.2164	0.2826	0.41666	0.45991	1755	83180	0.21582	1	30	7.7838e-05	0.3425	0.1011	0.057	0.0361
RBM22_K562_rep01	0	1.0968	0	6	5.4538	0.4769	-1.0682	0.42031	0.46003	160	4031	0.010459	0	0	0	0	0	0	0
PPIG_HepG2_rep01	1096	1061.34	788	1353	171.262	1.0326	0.0463	0.41981	0.46003	61675	3915931	10.16	37	1096	0.0028437	12.6712	3.6928	0.06	0.028
MTPAP_K562_rep02	258	240.83	111	393	86.3342	1.071	0.099	0.42118	0.46003	11773	825940	2.143	10	258	0.00066941	3.4247	0.8693	0.0849	0.0312
RBFOX2_K562_rep02	70	61.3266	0	142	43.4703	1.1392	0.188	0.42093	0.46003	3208	213932	0.55507	2	70	0.00018162	0.6849	0.2359	0.0623	0.0327
UCHL5_HepG2_rep01	279	261.327	123	422	91.7019	1.0674	0.0941	0.42359	0.46094	12083	937583	2.4327	11	279	0.0007239	3.7671	0.9401	0.091	0.0298
DGCR8_SM-9MVZL_hAdrenalGland_rep02	42	36.1284	0	94	30.6614	1.1581	0.2118	0.42407	0.46094	3286	124833	0.32389	2	42	0.00010897	0.6849	0.1415	0.0609	0.0336
HNRNPA1_HepG2_rep02	0	1.0693	0	0	5.7045	0.4833	-1.0491	0.42565	0.46155	42	3013	0.0078176	0	0	0	0	0	0	0
UCHL5_HepG2_rep02	336	317.503	164	493	100.602	1.0581	0.0814	0.42706	0.46197	14344	1142582	2.9646	14	336	0.00087179	4.7945	1.1321	0.0976	0.0294
GPKOW_K562_rep02	140	151.262	56	266	64.1242	0.926	-0.1109	0.4303	0.46435	11949	548928	1.4243	5	140	0.00036325	1.7123	0.4717	0.0418	0.0255
DDX24_K562_rep02	651	628.456	420	856	132.666	1.0358	0.0508	0.43253	0.46565	40864	2295313	5.9555	24	651	0.0016891	8.2192	2.1935	0.0587	0.0284
HNRNPU_SM-9MVZL_hAdrenalGland_rep02	0	0.8547	0	0	5.1873	0.5392	-0.8912	0.43457	0.46672	32	3090	0.0080174	0	0	0	0	0	0	0
HNRNPC_K562_rep02	0	0.7849	0	0	4.9721	0.5602	-0.8359	0.43728	0.46851	60	3247	0.0084247	0	0	0	0	0	0	0
HNRNPU_HepG2_rep01	0	0.6599	0	0	4.3815	0.6024	-0.7311	0.44014	0.46944	40	2457	0.006375	0	0	0	0	0	0	0
HNRNPU_K562_rep02	0	0.6363	0	0	4.2309	0.6111	-0.7104	0.44023	0.46944	44	2377	0.0061674	0	0	0	0	0	0	0
HNRNPU_HepG2_rep02	0	0.5947	0	0	4.1527	0.6271	-0.6733	0.44306	0.47119	38	2202	0.0057133	0	0	0	0	0	0	0
SSB_HepG2_rep01	0	0.5169	0	0	4.0441	0.6592	-0.6011	0.44915	0.47119	34	1879	0.0048753	0	0	0	0	0	0	0
HNRNPUL1_K562_rep02	0	0.4647	0	0	3.6541	0.6827	-0.5506	0.4494	0.47119	42	2129	0.0055239	0	0	0	0	0	0	0
HNRNPUL1_K562_rep01	0	0.4565	0	0	3.6505	0.6866	-0.5425	0.45025	0.47119	37	1989	0.0051607	0	0	0	0	0	0	0
DDX24_K562_rep01	565	548.887	354	764	124.527	1.0293	0.0417	0.44852	0.47119	35216	1996798	5.1809	25	565	0.001466	8.5616	1.9037	0.071	0.0283
TROVE2_HepG2_rep02	69	62.8576	0	144	43.9137	1.0962	0.1325	0.44438	0.47119	3547	219947	0.57068	2	69	0.00017903	0.6849	0.2325	0.0564	0.0314
DDX59_HepG2_rep01	36	31.4314	0	92	33.3613	1.1409	0.1901	0.44554	0.47119	1786	111084	0.28822	1	36	9.3406e-05	0.3425	0.1213	0.056	0.0324
EXOSC5_HepG2_rep02	18	15.2347	0	59	21.8428	1.1703	0.2269	0.44963	0.47119	881	54531	0.14149	1	18	4.6703e-05	0.3425	0.0606	0.1135	0.033
POLR2G_HepG2_rep01	0	0.4394	0	0	3.7649	0.6947	-0.5255	0.45355	0.47306	23	1547	0.0040139	0	0	0	0	0	0	0
NSUN2_K562_rep02	0	0.2946	0	0	2.5574	0.7724	-0.3725	0.45414	0.47306	39	1165	0.0030227	0	0	0	0	0	0	0
IGF2BP1_K562_rep01	197	205.653	85	348	80.5838	0.9581	-0.0617	0.45724	0.4752	9702	704356	1.8275	7	197	0.00051114	2.3973	0.6638	0.0722	0.028
SF3B1_K562_rep01	43	46.4345	0	110	34.0961	0.9276	-0.1084	0.45988	0.47574	4800	164410	0.42658	2	43	0.00011157	0.6849	0.1449	0.0417	0.0262
SDAD1_HepG2_rep01	266	257.132	124	409	87.143	1.0344	0.0487	0.45947	0.47574	15747	930525	2.4144	14	266	0.00069017	4.7945	0.8963	0.0889	0.0286
NSUN2_K562_rep01	0	0.1822	0	0	2.0418	0.8458	-0.2415	0.46444	0.47935	25	803	0.0020835	0	0	0	0	0	0	0
HNRNPU_SM-9MVZL_hAdrenalGland_rep01	0	0.1775	0	0	2.3028	0.8492	-0.2358	0.46928	0.47994	21	1233	0.0031992	0	0	0	0	0	0	0
SSB_K562_rep01	0	0.1579	0	0	1.9775	0.8636	-0.2115	0.46818	0.47994	38	1128	0.0029267	0	0	0	0	0	0	0
SSB_K562_rep02	0	0.1523	0	0	1.9111	0.8678	-0.2045	0.46825	0.47994	30	602	0.001562	0	0	0	0	0	0	0
LARP7_K562_rep01	21	18.9679	0	68	24.3484	1.1018	0.1398	0.46674	0.47994	1056	64821	0.16819	1	21	5.4487e-05	0.3425	0.0708	0.0947	0.0324
UTP3_K562_rep01	137	132.845	47	236	57.9087	1.031	0.0441	0.4714	0.48102	12282	456540	1.1845	7	137	0.00035546	2.3973	0.4616	0.057	0.03
ZRANB2_K562_rep02	42	44.132	0	112	36.2345	0.9528	-0.0698	0.47654	0.48517	3003	155255	0.40283	2	42	0.00010897	0.6849	0.1415	0.0666	0.0271
APOBEC3C_K562_rep01	62	59.9916	0	139	43.0023	1.0329	0.0467	0.48137	0.48854	3671	218023	0.56569	4	62	0.00016087	1.3699	0.2089	0.109	0.0284
NKRF_HepG2_rep02	36	34.5091	0	97	33.0829	1.042	0.0593	0.48203	0.48854	2009	119146	0.30914	1	36	9.3406e-05	0.3425	0.1213	0.0498	0.0302
SF3B4_K562_rep02	219	221.514	110	349	72.9589	0.9887	-0.0164	0.48626	0.49004	26598	831708	2.158	14	219	0.00056822	4.7945	0.7379	0.0526	0.0263
PRPF8_HepG2_rep02	353	355.771	225	499	83.5684	0.9922	-0.0112	0.48677	0.49004	60154	1369125	3.5524	22	353	0.0009159	7.5342	1.1894	0.0366	0.0258
FASTKD2_HepG2_rep01	351	347.18	190	525	102.422	1.011	0.0157	0.48513	0.49004	18649	1226431	3.1821	13	351	0.00091071	4.4521	1.1827	0.0697	0.0286
NIPBL_K562_rep02	154	152.235	54	270	66.0846	1.0115	0.0165	0.48935	0.49153	9695	512400	1.3295	5	154	0.00039957	1.7123	0.5189	0.0516	0.0301
AKAP8L_K562_rep01	37	36.7609	0	99	33.0127	1.0063	0.0091	0.49711	0.49822	2428	132196	0.343	2	37	9.6001e-05	0.6849	0.1247	0.0824	0.028
EFTUD2_HepG2_rep02	148	147.868	57	255	60.5472	1.0009	0.0013	0.49913	0.49913	17319	554647	1.4391	7	148	0.000384	2.3973	0.4987	0.0404	0.0267
