# Supplementary material for: Exonic splicing code and protein binding sites for calcium
Source: Nucleic Acids Res. 2022 Apr 26;50(10):5493–512. doi: 10.1093/nar/gkac270 (PMC9177970; doi:10.1093/nar/gkac270)
Supplement: gkac270_Supplemental_Files [file gkac270_supplemental_files.zip › Dataset - S3.xlsx]

## Sheet: Codon usage in canEF-hand loops
			# EF-hand loop codon
Codon	Amino acid		1	2	3	4	5	6	7	8	9	10	11	12
TTT	F	Phe	0	6	0	0	0	0	10	0	0	32	0	0
TTC	F	Phe	0	3	0	0	0	0	21	0	0	40	1	0
TTA	L	Leu	0	1	0	0	0	0	0	3	0	3	1	0
TTG	L	Leu	0	9	0	0	0	0	3	10	0	5	3	0
CTT	L	Leu	0	3	0	0	0	0	2	8	0	3	0	0
CTC	L	Leu	0	5	0	0	0	0	5	14	0	3	0	0
CTA	L	Leu	0	1	0	0	0	0	1	2	0	3	1	0
CTG	L	Leu	0	16	0	0	0	0	3	48	0	24	5	0
ATT	I	Ile	0	9	0	0	0	0	1	46	0	5	0	0
ATC	I	Ile	0	4	0	0	0	0	3	62	0	4	0	0
ATA	I	Ile	0	2	0	0	0	0	1	20	0	1	0	0
ATG	M	Met	0	5	0	3	0	0	7	11	0	4	1	0
GTT	V	Val	0	6	0	0	0	0	2	8	0	1	1	0
GTC	V	Val	0	5	0	0	0	0	4	16	0	3	0	0
GTA	V	Val	0	1	0	0	0	0	2	7	0	2	0	0
GTG	V	Val	0	10	0	0	0	0	3	38	0	12	7	0
TCT	S	Ser	0	1	0	0	9	0	4	0	15	0	5	0
TCC	S	Ser	0	2	3	1	4	0	5	0	27	3	2	0
TCA	S	Ser	0	3	0	2	7	0	0	0	7	0	5	0
TCG	S	Ser	0	2	0	0	4	0	0	0	2	0	1	0
CCT	P	Pro	0	1	0	0	0	0	0	0	0	1	2	0
CCC	P	Pro	0	1	0	0	0	0	0	0	0	6	3	0
CCA	P	Pro	0	0	0	0	0	0	0	0	0	2	1	0
CCG	P	Pro	0	1	0	0	0	0	0	0	0	2	0	0
ACT	T	Thr	0	7	0	3	0	0	5	0	8	2	5	0
ACC	T	Thr	0	9	0	2	1	0	27	0	22	4	1	0
ACA	T	Thr	0	7	0	0	4	0	7	0	8	1	1	0
ACG	T	Thr	0	9	0	0	1	0	3	0	5	0	0	0
GCT	A	Ala	0	9	0	2	0	0	2	0	0	3	7	0
GCC	A	Ala	0	3	0	1	0	0	6	0	1	9	2	0
GCA	A	Ala	0	3	0	3	0	0	2	0	0	3	3	0
GCG	A	Ala	0	2	0	0	0	0	1	0	0	3	3	0
TAT	Y	Tyr	0	5	0	0	0	0	8	0	0	7	8	0
TAC	Y	Tyr	0	1	0	0	0	0	23	0	0	4	3	0
TAA	*	Ter	0	0	0	0	0	0	0	0	0	0	0	0
TAG	*	Ter	0	0	0	0	0	0	0	0	0	0	0	0
CAT	H	His	0	2	0	12	0	0	3	0	0	2	4	0
CAC	H	His	0	4	0	10	0	1	12	0	0	1	2	0
CAA	Q	Gln	0	5	0	3	0	0	3	0	0	5	9	0
CAG	Q	Gln	0	11	0	17	0	3	12	0	2	4	20	0
AAT	N	Asn	0	3	52	16	29	2	0	0	5	2	13	0
AAC	N	Asn	0	1	63	9	16	8	0	0	21	0	5	0
AAA	K	Lys	0	23	0	20	0	2	14	0	0	10	4	0
AAG	K	Lys	0	30	0	30	0	9	31	0	0	16	19	0
GAT	D	Asp	110	1	77	3	114	4	0	0	37	2	24	6
GAC	D	Asp	184	1	95	0	78	5	3	0	58	7	12	17
GAA	E	Glu	0	6	0	0	0	0	12	0	8	5	31	89
GAG	E	Glu	0	8	0	7	1	0	7	0	9	7	53	182
TGT	C	Cys	0	1	0	1	0	0	1	1	2	0	0	0
TGC	C	Cys	0	1	0	1	0	0	5	0	2	2	0	0
TGA	*	Ter	0	0	0	0	0	0	0	0	0	0	0	0
TGG	W	Trp	0	0	0	0	0	0	0	0	0	6	1	0
CGT	R	Arg	0	2	0	7	0	0	5	0	0	1	0	0
CGC	R	Arg	0	4	0	6	0	1	8	0	0	5	1	0
CGA	R	Arg	0	6	0	3	0	1	3	0	0	3	4	0
CGG	R	Arg	0	12	0	2	0	1	4	0	0	2	7	0
AGT	S	Ser	0	3	2	7	17	0	0	0	16	1	4	0
AGC	S	Ser	0	6	2	6	7	0	4	0	25	4	1	0
AGA	R	Arg	0	5	0	5	0	3	3	0	0	2	4	0
AGG	R	Arg	0	5	0	8	0	2	3	0	0	4	0	0
GGT	G	Gly	0	0	0	15	1	27	0	0	3	0	0	0
GGC	G	Gly	0	1	0	35	1	117	0	0	5	3	3	0
GGA	G	Gly	0	1	0	25	0	50	0	0	1	3	0	0
GGG	G	Gly	0	0	0	29	0	58	0	0	5	2	1	0

## Sheet: RSCU
CODONS	TTT	TTC	TTA	TTG	CTT	CTC	CTA	CTG	ATT	ATC	ATA	GTT	GTC	GTA	GTG	TCT	TCC	TCA	TCG	AGT	AGC	CCT	CCC	CCA	CCG	ACT	ACC	ACA	ACG	GCT	GCC	GCA	GCG	TAT	TAC	CAT	CAC	CAA	CAG	AAT	AAC	AAA	AAG	GAT	GAC	GAA	GAG	TGT	TGC
AMINOACIDS	F	F	L	L	L	L	L	L	I	I	I	V	V	V	V	S	S	S	S	S	S	P	P	P	P	T	T	T	T	A	A	A	A	Y	Y	H	H	Q	Q	N	N	K	K	D	D	E	E	C	C
Avg RSCU	0.316327	0.42517	0.103741	0.455782	0.253401	0.418367	0.139456	1.44558	0.591837	0.714286	0.22449	0.190476	0.34467	0.129252	0.818595	0.564626	0.755102	0.306122	0.12585	0.789116	0.826531	0.0544218	0.136054	0.0408163	0.0408163	0.319728	0.725622	0.335602	0.210884	0.278912	0.258503	0.176871	0.115646	0.162129	0.198415	0.132653	0.187075	0.163265	0.394558	0.636054	0.663265	0.347507	0.69331	0.889207	1.11079	0.663265	1.2619	0.0408163	0.0680272
1	0	0	0	0	0	0	0	6	0	0	0	0	0	0	0	0	6	0	0	0	0	0	4	0	0	0	0	4	0	0	0	0	0	0	0	0	2	0	0	0	0	0	0	1	1	0	2	0	0
2	0	0	0	0	0	0	0	6	0	0	0	0	0	0	0	0	0	0	0	0	0	0	4	0	0	0	0	0	0	0	0	0	4	0	0	2	0	0	0	0	0	0	2	1	1	0	2	0	0
3	0	0	0	0	0	0	0	0	0	3	0	0	0	0	0	0	0	0	0	0	0	0	0	0	0	0	0	0	0	0	0	0	0	0	2	0	0	0	0	0	2	0	2	1	1	0	0	0	2
4	0	0	0	0	0	0	0	0	0	0	3	0	0	0	0	0	0	0	0	3	3	0	0	0	0	0	4	0	0	0	0	0	0	0	0	0	0	0	0	2	0	0	0	1	1	1	1	0	0
5	0	0	0	0	0	0	0	0	3	0	0	0	0	0	0	0	0	0	0	0	0	0	0	0	0	0	0	0	0	0	0	0	0	0	2	0	0	0	0	0	0	0	0	0	2	0	2	0	2
6	0	0	0	0	0	0	0	0	0	3	0	0	0	0	4	0	0	0	0	0	6	0	0	0	0	0	4	0	0	0	0	0	0	0	0	0	0	0	0	2	0	0	0	0	2	0	2	0	0
7	0	0	0	0	0	0	0	0	0	3	0	0	0	0	0	0	0	0	0	0	6	0	0	0	0	4	0	0	0	0	0	0	0	0	2	0	2	0	0	0	0	0	0	0	2	0	2	0	0
8	0	0	0	0	0	0	0	0	3	0	0	0	0	0	4	0	0	0	0	0	0	0	0	0	0	0	0	0	4	0	0	0	4	0	0	0	0	0	0	0	0	0	0	0.667	1.333	0	2	0	0
9	0	0	0	0	0	0	0	6	0	3	0	0	0	0	4	0	0	0	0	0	0	0	0	0	0	0	2	0	2	0	0	0	0	0	0	0	0	0	0	2	0	0	0	1	1	0	2	0	0
10	0	2	0	0	0	0	0	0	0	3	0	0	0	0	0	0	6	0	0	0	0	0	0	0	0	0	0	0	0	0	0	0	0	0	0	0	0	0	2	2	0	0	2	0	2	0	2	0	0
11	2	0	0	0	0	0	0	0	0	0	0	0	0	0	4	0	0	0	0	0	0	0	0	0	0	0	0	0	0	0	0	0	0	0	0	0	0	2	0	0	0	0	0	1	1	0	2	0	0
12	0	0	0	0	0	0	0	6	0	0	0	0	0	0	0	0	0	0	0	6	0	0	0	0	0	0	0	0	0	4	0	0	0	0	2	0	0	0	0	0	0	0	2	0	2	1	1	0	0
13	0	2	0	0	0	0	0	0	0	0	3	0	0	0	0	0	0	0	0	6	0	0	0	0	0	4	0	0	0	0	0	0	0	0	0	0	2	0	0	0	0	0	0	1	1	0.667	1.333	0	0
14	0	0	3	0	0	0	0	3	0	0	0	0	0	0	0	0	0	6	0	0	0	0	0	0	0	4	0	0	0	0	0	0	0	0	0	0	0	0	0	2	0	0	2	2	0	1	1	0	0
15	0	0	0	0	0	0	0	0	0	0	3	0	0	0	0	0	0	0	0	0	0	0	0	0	0	0	0	0	0	0	0	0	0	0	2	0	0	0	2	2	0	0	0	1.333	0.667	2	0	0	0
16	0	0	0	0	0	0	0	0	0	3	0	0	0	0	0	0	0	0	0	0	0	0	0	0	0	0	1.333	2.667	0	0	0	0	0	0	0	0	0	0	0	0	0	1	1	2	0	2	0	0	0
17	0	2	0	0	0	0	0	0	3	0	0	0	0	0	0	0	0	0	0	0	0	0	4	0	0	0	4	0	0	4	0	0	0	0	0	0	0	0	0	2	0	0	0	1.333	0.667	2	0	0	0
18	0	0	0	0	0	0	0	0	0	3	0	0	0	0	0	0	0	0	0	6	0	0	0	0	0	0	0	0	0	0	0	4	0	2	0	0	0	0	0	2	0	0	2	1	1	2	0	0	0
19	0	0	0	0	0	0	0	0	0	3	0	0	0	0	0	0	0	0	0	0	0	0	0	0	0	0	4	0	0	0	0	0	0	0	0	0	0	0	0	0	0	0	2	0.667	1.333	0	2	0	2
20	0	2	0	0	0	0	0	0	0	0	0	0	0	0	4	0	0	0	0	0	0	0	4	0	0	0	4	0	0	0	0	0	0	0	0	0	0	0	0	0	2	0	0	0	2	0	2	0	0
21	0	2	0	0	0	0	0	0	0	0	0	0	4	0	0	0	0	0	0	0	6	0	0	0	0	0	0	0	0	0	4	0	0	0	0	0	0	0	0	0	2	0	2	0	2	0	2	0	0
22	0	0	0	0	0	0	0	0	0	3	0	0	0	0	0	0	0	0	0	0	0	0	0	0	0	0	2	0	2	0	4	0	0	0	0	0	0	0	2	1	1	0	0	1	1	0	2	0	0
23	0	0	0	0	0	0	0	0	0	3	0	0	0	0	4	0	0	0	0	0	0	0	0	0	0	0	4	0	0	0	0	0	0	0	0	0	2	0	2	0	0	0	0	0.5	1.5	0	2	0	0
24	0	0	0	0	0	0	0	0	0	3	0	0	0	0	0	0	0	0	0	0	0	0	0	0	0	0	4	0	0	0	0	0	0	2	0	0	0	0	0	0	0	0	2	0.5	1.5	0	2	0	0
25	0	2	0	0	0	0	0	0	0	3	0	0	0	0	0	0	6	0	0	0	0	0	0	0	0	0	0	0	0	0	0	0	0	0	0	0	0	0	2	0	2	0	2	1	1	0	2	0	0
26	2	0	0	0	0	0	0	0	0	0	0	0	0	0	4	0	0	0	0	0	0	0	0	0	0	0	0	0	0	0	0	0	0	0	0	0	0	0	2	0	0	0	0	1.2	0.8	2	0	0	0
27	2	0	0	0	0	0	0	0	0	0	0	0	2	0	2	0	0	0	0	0	0	0	0	0	0	4	0	0	0	0	0	0	0	0	0	0	0	0	0	0	0	0	2	1	1	0	2	0	0
28	0	0	0	0	0	6	0	0	0	0	0	4	0	0	0	0	6	0	0	0	0	0	0	0	0	0	0	0	0	0	0	0	0	0	0	0	0	0	0	2	0	0	0	0	2	0	2	0	0
29	0	2	0	0	0	0	6	0	3	0	0	0	0	0	0	0	0	0	0	0	0	0	0	0	0	0	0	0	0	4	0	0	0	0	0	0	0	0	0	2	0	0	2	2	0	1	1	0	0
30	0	0	0	0	6	0	0	0	0	0	0	0	0	0	0	0	0	0	0	0	0	0	0	0	0	0	4	0	0	0	0	0	0	0	0	0	0	2	0	0	2	0	2	1	1	0	2	0	0
31	0	0	0	0	0	0	0	6	0	0	0	0	0	0	0	0	0	0	2	2	2	0	0	0	0	0	0	0	0	0	4	0	0	0	2	0	0	0	0	0	0	0	2	0	2	0	2	0	0
32	0	0	0	6	0	0	0	0	0	0	0	0	0	0	0	0	3	3	0	0	0	0	0	0	0	0	4	0	0	0	0	0	0	2	0	2	0	0	2	0	2	0	0	0	2	0	2	0	0
33	0	0	0	0	0	0	0	0	0	0	0	0	0	0	0	3	3	0	0	0	0	0	0	0	0	0	4	0	0	0	0	0	0	0	2	0	0	0	0	0	2	0	0	1	1	0	2	0	0
34	0	0	0	0	6	0	0	0	0	3	0	0	0	0	0	0	0	3	0	0	3	0	0	0	0	4	0	0	0	0	0	4	0	0	0	0	0	0	2	2	0	0	0	0	2	2	0	0	0
35	0	0	0	0	0	0	0	0	0	0	0	4	0	0	0	3	3	0	0	0	0	0	0	0	0	0	4	0	0	0	0	0	0	2	0	0	0	0	0	2	0	0	0	0	2	2	0	0	0
36	0	0	0	6	0	0	0	0	0	0	0	0	0	0	4	0	0	0	0	0	6	0	0	0	0	2	0	0	2	0	0	0	4	0	0	0	0	0	0	2	0	0	0	2	0	2	0	0	0
37	0	0	0	0	0	0	0	0	0	3	0	0	0	0	0	0	0	0	6	0	0	0	0	0	0	0	4	0	0	0	4	0	0	2	0	0	2	0	0	0	2	0	0	2	0	0	2	0	0
38	0	0	0	0	0	0	0	0	0	0	0	0	0	0	0	3	3	0	0	0	0	0	0	0	0	0	4	0	0	4	0	0	0	2	0	0	0	0	0	0	0	0	2	1	1	2	0	0	0
39	0	0	0	0	0	0	0	0	3	0	0	0	0	0	0	0	0	2	0	4	0	0	0	0	0	2	2	0	0	0	0	0	0	0	0	0	0	0	0	0	0	0	0	0	2	2	0	0	2
40	0	0	0	0	0	0	0	6	0	0	0	0	0	0	0	0	3	0	0	0	3	0	0	0	0	0	0	0	0	4	0	0	0	0	0	0	0	0	0	0	0	0	0	0.5	1.5	0	2	0	0
41	0	0	0	0	0	0	0	6	0	0	0	0	0	0	0	0	0	0	0	0	6	0	0	0	0	0	0	0	4	0	0	0	0	0	0	0	0	0	0	2	0	0	0	1	1	0	2	0	0
42	0	0	0	0	0	0	0	0	0	0	0	0	1.333	0	2.667	0	0	0	0	6	0	0	0	0	0	0	0	0	4	0	0	0	0	0	0	0	0	0	0	0	0	0	0	0	2	0	0	0	0
43	2	0	0	0	6	0	0	0	0	0	0	0	0	0	0	0	0	0	0	0	0	0	0	0	0	0	4	0	0	0	0	0	0	0	0	0	0	0	0	2	0	2	0	1.5	0.5	2	0	0	0
44	0	2	0	0	0	0	0	0	0	0	3	0	0	0	0	0	0	0	0	0	0	0	0	0	0	0	0	4	0	0	0	0	0	0	0	0	0	0	0	2	0	2	0	1.333	0.667	2	0	0	0
45	0	0	0	0	0	0	0	0	0	3	0	0	0	0	4	0	0	0	0	6	0	0	0	0	0	0	4	0	0	0	0	0	4	0	0	0	0	0	0	0	0	0	2	0	2	0	2	0	0
46	0	0	0	0	0	0	0	0	0	0	0	0	0	0	4	0	0	0	0	0	0	0	0	0	0	0	0	0	0	0	0	0	0	0	0	0	0	0	0	0	2	0	0	1.333	0.667	0.5	1.5	0	0
47	0	0	0	0	0	0	0	0	0	0	0	0	4	0	0	0	0	0	0	6	0	0	0	0	0	0	0	0	0	0	0	0	0	0	0	0	0	2	0	0	0	0	0	2	0	0	2	0	0
48	0	0	0	0	0	0	0	6	0	0	0	0	0	0	0	0	0	0	0	6	0	0	0	0	0	0	0	0	0	0	0	0	0	2	0	0	0	0	2	0	0	0	0	0.667	1.333	0	2	0	0
49	0	0	0	0	0	3	0	3	0	0	0	0	0	0	0	0	0	0	0	0	0	4	0	0	0	0	4	0	0	4	0	0	0	0	0	0	0	0	0	2	0	0	0	1	1	0	2	0	0
50	0	0	0	0	0	0	0	6	0	3	0	0	0	0	0	0	6	0	0	0	0	0	0	0	0	0	0	0	0	0	0	0	0	0	0	2	0	0	0	0	0	0	2	1.333	0.667	0	2	0	0
51	0	2	0	0	0	0	0	0	0	0	0	0	0	0	4	0	6	0	0	0	0	0	0	0	0	0	0	0	0	4	0	0	0	0	0	0	0	0	0	0	0	0	0	2	0	1	1	0	0
52	2	0	0	6	0	0	0	0	0	0	0	0	0	0	0	0	0	0	0	0	0	0	0	0	0	0	4	0	0	0	0	0	0	0	0	0	0	0	0	0	2	0	0	0.8	1.2	2	0	0	0
53	0	0	0	0	0	6	0	0	1.5	1.5	0	0	0	0	0	6	0	0	0	0	0	0	0	0	0	0	4	0	0	0	0	0	0	0	0	0	0	0	0	0	2	0	0	0.667	1.333	0	2	0	0
54	0	2	0	0	0	0	0	0	0	3	0	0	0	0	0	0	0	0	0	0	0	0	0	0	0	4	0	0	0	0	0	0	0	0	0	0	0	0	0	0	2	0	2	0	2	0	2	0	2
55	2	0	0	3	0	0	0	3	0	0	0	0	0	0	0	0	0	0	0	0	0	0	0	0	0	0	0	0	0	4	0	0	0	0	0	0	0	0	0	0	0	0	2	0	2	0	0	0	0
56	2	0	0	0	0	0	0	0	3	0	0	0	0	0	0	0	0	0	0	0	0	0	0	0	0	0	0	0	0	0	0	0	4	0	2	0	0	0	0	0	2	0	0	0.5	1.5	0	0	2	0
57	0	0	0	0	0	0	0	6	0	0	0	0	0	0	0	0	6	0	0	0	0	0	0	0	0	0	0	0	0	0	0	0	0	0	0	2	0	0	0	0	0	0	0	1.5	0.5	2	0	0	0
58	1	1	0	0	0	0	0	0	3	0	0	0	0	0	0	0	0	0	0	0	0	0	0	0	0	0	0	0	0	0	0	0	0	0	0	0	0	0	0	2	0	0	0	2	0	0	2	0	0
59	0	0	0	0	0	0	0	6	0	0	0	0	0	0	0	0	0	0	0	0	0	0	0	4	0	0	4	0	0	4	0	0	0	2	0	0	0	0	2	2	0	0	0	2	0	0	2	0	0
60	0	2	0	0	0	0	0	0	0	0	0	0	0	0	4	0	0	0	0	0	0	0	0	0	0	2	0	2	0	0	0	0	0	0	0	0	2	0	0	0	0	0	2	1	1	2	0	0	0
61	0	0	0	0	0	0	0	6	0	3	0	0	0	0	0	0	0	3	0	0	3	0	0	0	0	0	0	0	4	0	0	0	0	0	0	0	0	0	0	2	0	0	0	0	2	2	0	0	0
62	0	0	0	0	0	0	0	0	0	0	0	0	4	0	0	4	0	0	0	2	0	0	0	0	0	0	0	0	0	4	0	0	0	2	0	0	0	2	0	0	0	0	0	1	1	0	2	0	0
63	0	2	0	0	0	0	0	6	0	0	0	0	0	0	0	0	0	0	3	0	3	0	0	0	0	0	0	0	4	0	0	0	0	0	0	0	0	0	0	2	0	0	0	0.667	1.333	0	2	0	0
64	0	0	0	0	0	0	0	6	0	0	0	0	0	0	4	6	0	0	0	0	0	0	0	0	0	0	4	0	0	0	0	0	0	2	0	2	0	0	0	0	0	0	0	1.333	0.667	1	1	0	0
65	0	0	0	0	0	3	0	3	0	0	0	0	0	0	0	0	0	6	0	0	0	0	0	0	0	0	0	0	0	0	0	0	4	0	0	0	0	2	0	0	2	0	0	1.333	0.667	0	2	0	0
66	2	0	0	0	0	0	6	0	0	0	0	0	0	0	4	6	0	0	0	0	0	0	0	0	0	0	0	0	0	0	0	0	0	0	2	0	0	0	2	0	0	0	0	0	2	2	0	0	0
67	0	0	0	0	0	0	0	0	0	0	3	0	0	0	0	0	0	0	0	0	0	0	0	0	0	0	0	0	4	0	0	0	0	0	0	0	0	0	2	0	0	2	0	1.333	0.667	2	0	0	0
68	0	0	0	0	0	0	0	0	3	0	0	0	0	0	0	0	0	0	0	0	0	0	0	0	0	0	0	0	0	0	0	0	0	1.333	0.667	0	0	0	0	0	0	0	0	1	1	2	0	0	0
69	0	2	0	0	0	0	0	6	0	0	0	0	0	0	0	0	6	0	0	0	0	0	0	0	0	0	0	0	0	0	0	0	0	0	2	0	0	0	0	2	0	0	2	1	1	0	2	0	0
70	2	0	0	0	0	6	0	0	3	0	0	0	0	0	0	0	6	0	0	0	0	0	0	0	0	0	0	0	0	0	0	0	0	0	0	0	0	0	0	2	0	0	2	1.333	0.667	0	2	0	0
71	0	2	0	0	0	3	0	3	0	0	0	0	0	0	0	0	6	0	0	0	0	0	0	0	0	0	0	0	0	0	0	0	0	0	0	0	0	0	0	2	0	0	2	0.667	1.333	1	1	0	0
72	0	0	0	6	0	0	0	0	0	0	0	0	0	4	0	0	0	0	0	0	0	0	0	0	0	0	0	0	0	0	0	0	0	0	0	0	0	0	0	2	0	2	0	2	0	0	2	2	0
73	0	2	0	6	0	0	0	0	3	0	0	0	0	0	0	0	0	6	0	0	0	0	0	0	0	0	0	0	0	0	0	0	0	0	0	0	0	0	0	2	0	0	2	1	1	1	1	0	0
74	2	0	0	0	0	0	0	6	0	0	0	0	0	0	0	6	0	0	0	0	0	0	0	0	0	0	0	0	0	0	0	4	0	0	0	2	0	0	0	0	0	0	2	1	1	0	0	0	0
75	2	0	0	0	0	0	0	0	0	0	0	0	4	0	0	0	0	3	0	0	3	0	0	0	0	0	0	0	0	0	0	0	0	0	0	0	2	0	0	0	0	0	0	1.5	0.5	0	0	0	0
76	0	2	0	0	0	0	0	0	3	0	0	0	0	0	4	0	0	6	0	0	0	0	0	0	0	0	0	0	0	0	0	0	0	0	0	0	0	0	0	0	2	0	2	1.5	0.5	0	0	0	0
77	0	2	0	0	0	0	0	6	0	0	0	0	0	0	0	0	0	3	0	3	0	0	0	0	0	0	0	0	0	0	0	0	0	0	0	0	0	0	0	0	0	0	2	1.333	0.667	2	0	0	0
78	0	0	0	0	0	0	0	0	0	1.5	1.5	0	0	0	0	0	0	0	0	0	0	0	0	0	0	0	0	0	0	4	0	0	0	0	0	2	0	0	0	0	2	0	0	1	1	0	0	0	0
79	0	0	1.5	0	4.5	0	0	0	0	0	0	0	0	0	0	0	0	0	0	0	6	0	0	0	0	0	0	0	0	0	0	0	0	0	0	0	0	0	0	2	0	0	0	2	0	2	0	0	0
80	0	2	0	0	0	0	0	6	3	0	0	0	0	0	4	0	0	0	0	0	0	0	0	0	0	0	0	0	0	0	0	0	0	2	0	0	0	0	0	1	1	0	0	2	0	2	0	0	0
81	0	0	0	0	0	0	0	6	0	0	0	0	0	0	4	0	0	0	0	0	0	0	0	0	0	0	0	0	0	0	0	0	0	0	0	0	0	0	0	0	0	0	2	0	2	0	2	0	0
82	0	0	0	0	0	0	0	6	0	0	0	0	0	0	4	0	0	0	0	0	0	0	0	0	0	0	0	0	0	0	0	0	0	0	0	0	0	0	0	0	0	0	0	1.2	0.8	0	2	0	0
83	0	0	0	0	0	0	0	6	3	0	0	0	0	0	0	0	0	0	0	0	0	0	0	0	0	0	0	0	0	0	0	0	0	0	0	0	0	0	0	0	0	0	2	0.333	1.667	0	2	0	0
84	0	0	0	0	6	0	0	0	0	0	0	0	0	0	0	0	0	0	0	0	0	0	0	0	0	0	0	0	0	0	0	0	0	0	0	0	0	0	0	0	0	0	0	0.5	1.5	0	2	0	2
85	0	0	0	0	6	0	0	0	3	0	0	0	0	0	0	0	0	0	0	0	0	0	0	0	0	0	0	0	0	0	0	0	0	0	0	2	0	0	0	0	0	0	0	1.2	0.8	0	2	0	0
86	2	0	0	6	0	0	0	0	0	0	0	0	0	0	4	6	0	0	0	0	0	0	0	0	0	0	0	0	0	0	0	0	0	0	0	0	0	0	0	0	0	2	0	1.333	0.667	0	2	0	0
87	0	0	0	0	0	0	0	0	0	3	0	0	4	0	0	0	0	0	0	0	0	0	0	0	0	0	0	4	0	0	0	0	0	0	0	0	0	0	2	0	2	0	2	0	2	0	2	0	0
88	0	0	0	0	0	6	0	0	0	0	0	0	0	0	0	6	0	0	0	0	0	0	0	0	0	0	0	0	0	0	4	0	0	0	0	0	0	0	2	2	0	2	0	0	2	0	2	0	0
89	0	0	0	0	0	0	0	0	0	0	0	0	4	0	0	0	0	0	0	0	0	0	0	0	0	0	0	4	0	0	4	0	0	0	0	0	0	0	0	2	0	0	2	1	1	1	1	0	0
90	0	2	0	0	0	0	0	0	1.5	0	1.5	0	0	0	0	0	0	0	0	0	0	0	0	0	0	4	0	0	0	0	0	0	0	0	0	0	2	0	0	0	2	1	1	0.667	1.333	0	2	0	0
91	2	0	0	6	0	0	0	0	0	0	0	0	0	0	0	0	0	0	0	0	0	0	0	0	0	4	0	0	0	0	0	0	0	0	0	2	0	0	0	0	0	0	0	1	1	0	2	0	0
92	0	0	0	0	0	6	0	0	0	0	0	0	0	0	0	0	2	0	0	0	4	0	0	0	0	0	0	0	0	0	0	4	0	0	0	0	2	0	0	2	0	0	0	2	0	2	0	0	0
93	0	0	0	0	0	0	0	0	0	0	0	0	0	4	0	0	0	0	0	6	0	0	0	0	0	0	0	4	0	0	0	0	0	0	0	2	0	2	0	0	0	0	0	2	0	1	1	0	0
94	0	0	0	6	0	0	0	0	0	0	0	0	4	0	0	6	0	0	0	0	0	0	0	0	0	0	0	4	0	0	0	0	0	0	0	0	0	2	0	0	0	0	0	1.333	0.667	2	0	0	0
95	0	0	0	3	0	3	0	0	0	0	0	4	0	0	0	0	0	0	0	0	0	0	0	0	0	0	0	0	0	0	0	0	0	0	0	0	0	0	2	2	0	2	0	2	0	2	0	0	0
96	0	2	0	0	0	0	0	0	3	0	0	0	0	0	0	0	0	0	0	0	0	0	0	0	0	0	0	0	0	0	0	0	0	0	2	0	0	0	0	0	2	0	2	0.667	1.333	0	2	0	0
97	0	0	0	0	0	0	0	0	3	0	0	0	0	4	0	0	0	0	0	0	0	0	0	0	0	0	0	0	0	0	0	0	0	0	0	0	0	0	0	0	2	0	0	1.5	0.5	0	2	0	2
98	0	0	0	0	0	3	0	3	0	0	0	0	4	0	0	0	6	0	0	0	0	0	0	0	0	0	0	0	0	0	0	0	0	0	0	0	0	0	0	0	2	0	0	1	1	1.333	0.667	0	0
99	0	2	0	0	0	0	0	6	0	3	0	0	0	0	0	0	0	0	0	0	0	0	0	0	0	0	4	0	0	0	0	0	0	0	0	0	0	0	0	1	1	0	2	0	2	0	2	0	0
100	0	0	0	0	0	0	0	6	0	3	0	0	0	0	0	0	0	0	0	0	0	0	0	0	0	0	0	0	0	0	0	0	0	0	0	0	0	0	0	2	0	0	2	1.333	0.667	0	2	0	2
101	0	0	0	0	0	0	0	6	0	0	0	0	0	0	0	6	0	0	0	0	0	0	0	0	0	0	0	0	0	0	0	0	0	0	0	0	0	0	2	1	1	0	0	2	0	0	2	0	0
102	2	0	0	6	0	0	0	0	0	0	0	4	0	0	0	0	0	0	0	0	0	0	0	0	0	0	0	0	4	0	0	0	0	0	0	0	0	0	0	0	2	0	2	0.667	1.333	0	2	0	0
103	0	0	0	0	0	0	0	0	3	0	0	0	0	0	0	6	0	0	0	0	0	0	0	0	0	0	0	0	0	4	0	0	0	0	0	0	0	0	0	2	0	2	0	1.333	0.667	2	0	0	0
104	0	0	3	3	0	0	0	0	0	0	3	0	0	0	0	0	0	0	0	0	0	0	0	0	0	4	0	0	0	0	0	0	0	0	0	0	0	0	0	1	1	0	0	2	0	2	0	0	0
105	2	0	0	0	0	0	0	0	0	0	3	0	0	0	0	0	0	0	0	0	6	0	0	0	0	0	4	0	0	0	0	0	0	0	0	0	0	0	0	0	2	0	0	0.667	1.333	0	2	0	0
106	0	0	0	0	0	0	0	6	0	3	0	0	0	0	0	0	0	0	0	0	6	0	0	0	0	0	0	0	0	0	0	0	0	0	2	0	0	0	0	0	2	0	0	0	2	0	2	0	0
107	0	0	0	3	0	0	0	3	0	0	0	0	0	0	0	0	6	0	0	0	0	0	0	0	0	0	0	4	0	0	0	0	0	0	0	0	0	0	0	0	2	0	2	0	2	0	2	0	0
108	0	2	0	0	0	0	0	0	0	3	0	0	0	0	0	0	0	0	0	0	0	0	0	0	0	0	4	0	0	0	0	0	0	0	0	0	0	0	0	0	2	0	0	0	2	0	2	0	0
109	0	0	0	0	0	0	0	6	0	3	0	0	0	0	0	0	0	0	0	0	6	0	0	0	0	0	0	0	0	0	0	0	0	0	2	0	0	0	0	0	2	0	0	0	2	0	2	0	0
110	0	2	0	0	0	0	0	0	0	3	0	0	0	0	0	0	0	0	0	0	0	0	0	0	0	0	4	0	0	0	0	0	0	0	0	0	0	0	0	0	2	0	2	0	2	0	2	0	0
111	0	0	0	0	0	0	0	6	0	3	0	0	0	0	0	0	0	0	0	0	0	0	0	0	0	0	0	0	4	0	0	0	0	0	0	0	0	0	0	0	0	0	0	0	2	0	2	0	0
112	0	0	0	6	0	0	0	0	3	0	0	0	0	0	0	0	0	0	0	0	0	0	0	0	0	0	0	4	0	0	0	0	0	0	0	0	0	0	2	0	0	0	2	0.5	1.5	0	2	0	0
113	2	0	0	0	0	0	0	0	0	0	0	0	0	0	4	0	0	0	0	0	0	0	0	0	0	4	0	0	0	0	0	0	0	0	0	2	0	0	0	0	2	1	1	1.333	0.667	0	2	0	0
114	0	0	0	0	0	0	0	0	0	0	0	0	0	0	4	0	0	0	0	0	0	0	0	0	0	0	0	0	0	0	0	0	0	0	0	0	0	2	0	2	0	0	0	1.333	0.667	0	2	0	0
115	0	0	0	0	6	0	0	0	3	0	0	0	0	0	0	0	0	0	0	0	0	0	0	0	0	0	0	4	0	0	0	4	0	0	0	0	0	2	0	0	0	2	0	1.333	0.667	1	1	0	0
116	0	0	0	0	0	0	0	0	0	1.5	1.5	0	0	0	0	0	0	0	0	0	0	0	0	0	0	0	0	0	0	0	0	0	0	0	2	0	0	0	0	0	2	1	1	0	2	0	2	0	0
117	0	0	6	0	0	0	0	0	0	3	0	0	0	4	0	0	0	0	0	0	0	0	0	0	0	4	0	0	0	0	0	0	0	0	0	0	0	0	0	2	0	2	0	1.333	0.667	2	0	0	0
118	0	0	0	0	6	0	0	0	0	3	0	0	0	0	0	0	0	0	0	0	0	0	0	0	0	0	4	0	0	0	0	0	0	0	0	0	0	0	0	0	2	0	2	0	2	1	1	0	2
119	0	0	0	0	0	0	0	0	3	0	0	0	0	0	4	0	0	0	0	0	0	0	0	0	0	0	4	0	0	0	0	0	0	0	0	0	0	0	0	0	2	0	2	1	1	1	1	0	0
120	0	0	0	0	0	0	0	0	1.5	1.5	0	0	0	0	0	0	0	0	0	0	0	0	0	0	0	0	4	0	0	0	0	0	0	0	2	0	0	0	0	0	2	1	1	1	1	0	2	0	0
121	0	0	0	0	0	0	0	0	3	0	0	0	0	2	2	0	0	0	0	0	0	0	0	0	0	0	4	0	0	0	0	0	0	0	0	0	0	0	2	0	2	0	0	1	1	1	1	0	0
122	0	2	0	0	0	0	0	0	0	0	0	0	0	0	4	0	0	0	0	6	0	0	0	0	0	0	0	4	0	4	0	0	0	0	0	0	2	0	0	2	0	0	0	1.333	0.667	0	2	0	0
123	0	0	0	0	0	0	0	0	0	0	3	4	0	0	0	0	0	0	0	0	0	0	0	0	0	0	4	0	0	0	0	0	0	0	0	0	0	0	0	2	0	2	0	1.333	0.667	0	2	0	0
124	0	2	0	0	0	0	0	0	0	3	0	0	0	0	0	0	0	0	0	0	6	0	0	0	0	4	0	0	0	0	0	0	0	0	2	0	0	0	0	2	0	0	0	2	0	0	2	0	0
125	2	0	0	0	0	0	0	6	0	3	0	0	0	0	0	0	0	0	0	0	6	0	0	0	0	0	0	0	0	0	0	0	0	0	0	0	0	2	0	0	0	0	0	1.5	0.5	0	2	0	0
126	0	0	0	0	0	0	0	6	0	0	0	0	0	0	4	0	0	0	0	0	6	0	0	0	0	0	0	0	0	0	0	0	0	0	0	0	0	0	0	0	0	0	0	0	2	0	2	0	0
127	0	2	0	0	0	0	0	0	3	0	0	0	0	0	0	0	0	0	0	0	6	0	0	0	0	0	0	0	0	0	0	0	0	0	0	2	0	0	0	0	2	0	0	0.667	1.333	0	2	0	0
128	0	0	0	0	0	0	0	0	0	0	3	4	0	0	0	0	0	0	0	0	0	0	0	0	0	0	0	0	4	0	0	0	0	0	2	0	0	0	0	0	0	0	0	1.333	0.667	0.5	1.5	0	0
129	0	0	0	0	0	0	0	0	0	0	3	0	0	0	0	0	0	0	0	0	0	0	0	0	0	0	0	4	0	0	0	0	0	0	0	0	0	0	2	0	0	0	2	1.333	0.667	0	2	0	0
130	0	0	0	0	0	0	0	0	3	0	0	0	0	0	0	0	0	0	0	0	0	0	0	0	0	0	0	0	0	0	0	0	0	1.333	0.667	0	0	0	0	0	0	0	0	1.5	0.5	2	0	0	0
131	0	0	2	2	2	0	0	0	0	0	0	0	0	0	0	0	0	0	0	0	0	0	0	0	0	0	0	0	0	0	0	0	0	2	0	0	0	0	0	2	0	0	0	2	0	2	0	0	0
132	0	0	0	0	0	0	0	6	0	0	0	0	0	0	0	0	0	0	0	0	6	0	0	0	0	0	0	0	0	0	0	0	0	0	0	0	0	0	0	2	0	0	2	1	1	2	0	2	0
133	0	0	6	0	0	0	0	0	0	0	0	4	0	0	0	0	0	0	0	6	0	0	0	0	0	0	0	0	0	0	0	0	0	2	0	0	0	2	0	0	0	2	0	1.5	0.5	2	0	0	0
134	0	2	0	0	0	0	0	0	0	3	0	0	0	0	0	0	0	0	0	0	0	0	0	0	0	0	0	0	0	0	0	0	0	0	0	0	0	0	2	0	2	2	0	0.5	1.5	0	2	0	0
135	0	2	0	0	0	0	0	0	3	0	0	0	0	0	0	0	0	0	0	0	0	0	0	0	0	0	0	0	0	0	0	0	0	0	0	0	0	0	2	0	2	0	2	1	1	0	0	0	0
136	0	0	0	0	0	0	0	0	1.5	0	1.5	0	0	0	0	0	0	0	0	0	0	0	0	0	0	0	0	0	0	0	0	0	0	0	0	0	0	0	2	0	2	0	2	0.5	1.5	0	2	0	0
137	2	0	0	0	0	0	0	0	0	0	3	0	0	0	0	0	0	0	0	0	0	0	0	0	0	0	0	4	0	0	0	4	0	0	0	0	0	0	0	2	0	0	0	1.333	0.667	2	0	0	0
138	0	0	0	0	0	0	0	6	0	3	0	0	0	0	0	0	0	0	0	0	6	0	0	0	0	0	0	0	0	0	0	4	0	2	0	0	0	0	0	2	0	0	2	0	2	0	2	0	0
139	0	0	0	0	0	3	0	3	0	0	0	0	0	0	0	0	6	0	0	0	0	0	0	0	0	0	4	0	0	0	0	0	0	0	0	0	0	0	0	2	0	2	0	0	2	1	1	0	0
140	0	2	0	0	0	0	0	0	3	0	0	0	0	0	0	0	6	0	0	0	0	0	0	0	0	0	0	0	0	0	0	0	0	0	0	0	0	0	0	0	2	0	2	1	1	0.667	1.333	0	0
141	0	0	0	6	0	0	0	0	0	3	0	0	0	0	0	0	0	0	0	0	0	0	0	0	0	0	4	0	0	0	0	0	0	0	2	0	0	0	0	2	0	0	0	0.667	1.333	0	2	0	0
142	0	0	0	0	0	0	0	6	0	0	0	0	0	0	0	0	0	0	0	0	0	0	0	0	0	0	4	0	0	0	4	0	0	0	0	0	0	0	2	2	0	0	2	1	1	0	2	0	0
143	2	0	6	0	0	0	0	0	0	0	0	0	0	0	0	0	6	0	0	0	0	0	0	0	0	0	0	0	0	0	0	0	0	0	0	0	0	0	0	2	0	2	0	1.333	0.667	2	0	0	0
144	0	0	0	3	0	0	0	3	0	0	0	0	0	0	0	0	6	0	0	0	0	0	0	0	0	0	0	0	0	0	0	0	0	0	0	0	0	0	0	2	0	1	1	1.333	0.667	1	1	0	0
145	0	0	0	0	0	0	0	0	0	0	0	0	0	0	4	6	0	0	0	0	0	0	0	0	0	0	4	0	0	0	0	0	0	0	0	2	0	0	0	0	2	0	2	0	2	0	2	0	0
146	0	0	0	0	6	0	0	0	0	0	0	0	0	0	4	0	0	0	0	6	0	0	0	0	0	0	0	0	0	0	0	0	0	0	0	0	0	2	0	0	0	2	0	0.667	1.333	1	1	0	0
147	2	0	0	0	0	0	0	0	0	0	0	0	4	0	0	0	0	0	0	0	0	0	0	0	0	0	4	0	0	0	0	0	0	0	0	0	0	0	0	0	2	0	2	0	2	0	2	0	0
148	0	0	0	0	0	6	0	0	0	3	0	0	0	0	0	0	3	0	0	3	0	0	0	0	0	0	4	0	0	0	0	0	0	0	0	0	0	0	2	0	0	0	0	1	1	0	2	0	0
149	0	2	0	0	0	0	0	0	0	3	0	0	0	0	0	0	0	0	0	0	0	0	0	0	0	0	4	0	0	0	2	0	2	0	0	0	0	0	0	0	2	0	0	0	2	0	2	0	0
150	0	0	0	0	0	0	0	6	0	3	0	0	4	0	0	0	0	0	0	6	0	0	0	0	0	0	0	0	0	0	0	0	0	0	0	0	0	0	2	0	2	0	0	2	0	0	2	0	0
151	0	0	0	0	0	3	0	3	0	0	0	0	0	0	4	0	0	0	0	0	0	0	0	0	0	0	4	0	0	0	0	0	0	0	0	0	0	0	2	0	2	0	0	0	2	0	2	0	0
152	0	2	0	0	0	0	0	6	0	0	0	0	4	0	0	0	0	0	0	6	0	0	0	0	0	0	0	0	0	0	0	0	0	0	0	0	0	2	0	2	0	0	0	2	0	2	0	0	0
153	0	0	0	3	0	0	0	3	0	0	0	0	0	0	4	0	0	0	0	0	0	0	0	0	0	4	0	0	0	0	0	0	0	0	0	0	0	0	0	0	2	2	0	1	1	0	2	0	0
154	0	0	0	0	0	0	0	6	0	0	0	0	0	0	0	0	0	0	0	0	6	0	0	0	0	0	0	0	0	0	0	0	0	0	2	0	0	0	2	0	2	0	0	0.667	1.333	1.333	0.667	0	0
155	0	0	0	0	0	0	0	0	0	0	3	0	0	0	4	0	0	3	0	3	0	0	0	0	0	0	4	0	0	0	0	0	0	0	0	0	0	0	0	0	0	2	0	0.667	1.333	0	2	0	0
156	0	0	0	0	0	0	0	0	0	3	0	0	0	0	0	0	6	0	0	0	0	0	0	0	0	0	0	0	0	0	0	0	0	0	0	0	0	0	0	0	2	0	2	0.667	1.333	0	2	0	0
157	0	0	0	0	0	0	0	0	0	3	0	0	0	0	0	0	2	2	0	2	0	0	0	0	0	0	0	0	0	0	0	0	0	2	0	0	2	0	0	0	0	0	2	1	1	0	2	0	0
158	0	0	0	0	0	0	0	0	3	0	0	0	0	0	0	0	2	0	2	0	2	0	0	0	0	0	0	4	0	0	0	0	0	0	2	0	0	0	0	0	0	0	0	0	2	0	2	0	0
159	0	2	0	0	0	0	0	0	0	0	0	0	0	0	0	0	0	0	0	0	6	0	0	0	0	0	0	0	0	0	0	0	0	0	0	0	0	0	0	0	2	0.5	1.5	0	2	0	2	0	0
160	0	0	0	0	0	0	0	6	0	0	0	0	0	0	0	0	6	0	0	0	0	0	0	0	0	0	0	4	0	0	0	0	0	0	0	0	2	0	2	0	0	0	0	0	2	0	2	0	0
161	0	0	0	0	0	0	6	0	0	0	0	0	0	0	0	0	6	0	0	0	0	0	0	0	0	0	0	0	0	4	0	0	0	0	0	0	2	0	0	0	2	0	0	0	2	0	2	0	0
162	0	2	0	0	0	0	0	0	0	0	0	0	0	0	0	0	0	0	0	6	0	0	0	0	0	0	0	0	0	0	0	0	0	0	0	0	0	1	1	2	0	1	1	1	1	2	0	0	0
163	0	0	0	0	0	0	0	6	0	0	0	0	0	0	0	3	3	0	0	0	0	0	0	0	0	0	2	0	2	0	0	0	0	0	0	0	0	0	2	0	0	0	0	0	2	2	0	0	0
164	0	0	0	0	0	0	0	0	0	0	3	0	0	0	0	0	0	6	0	0	0	0	0	0	0	0	0	0	0	0	4	0	0	0	0	0	0	0	0	2	0	0	2	1.333	0.667	0	2	0	0
165	0	0	0	3	0	0	0	3	3	0	0	0	0	0	0	0	0	0	0	0	0	0	0	0	0	0	0	0	0	0	0	0	0	0	0	0	0	0	0	2	0	0	2	1	1	1	1	0	0
166	0	0	0	0	0	0	0	6	3	0	0	0	0	0	0	0	0	0	0	0	6	0	0	0	0	0	0	0	0	0	0	0	0	0	0	0	0	0	0	0	2	0	2	1	1	0	2	0	0
167	0	0	0	0	0	0	0	0	3	0	0	0	4	0	0	0	0	0	0	6	0	0	0	0	0	0	0	0	0	0	0	0	0	2	0	0	0	0	0	2	0	0	0	0.667	1.333	2	0	0	0
168	2	0	0	0	0	0	0	0	0	3	0	0	0	0	0	0	0	0	0	3	3	0	0	0	0	0	0	0	0	0	0	0	0	0	0	0	0	0	0	0	2	2	0	1	1	1	1	0	0
169	0	2	0	0	0	6	0	0	3	0	0	0	0	0	0	0	0	0	0	0	6	0	0	0	0	0	0	0	0	0	0	0	0	2	0	0	0	0	0	0	2	0	0	1	1	2	0	2	0
170	2	0	0	0	0	0	0	0	0	0	3	0	0	0	0	0	0	0	0	6	0	0	0	0	0	0	0	0	0	0	0	0	0	0	0	0	0	0	0	2	0	2	0	0.667	1.333	2	0	0	0
171	0	0	0	0	0	0	0	6	0	3	0	0	0	0	4	0	3	3	0	0	0	0	0	0	0	4	0	0	0	0	0	0	0	0	0	0	2	0	0	0	0	0	0	1	1	2	0	0	0
172	2	0	0	6	0	0	0	0	3	0	0	0	0	0	0	0	0	0	0	0	6	0	0	0	0	0	0	0	0	0	0	0	0	0	0	0	0	0	0	1	1	2	0	0.667	1.333	0	2	0	0
173	0	2	0	0	0	0	0	6	0	3	0	0	0	0	0	0	0	4	0	2	0	0	0	0	0	0	0	0	0	0	0	0	0	0	0	2	0	0	0	0	0	0	0	0.667	1.333	0	2	0	0
174	0	2	0	0	0	0	0	0	1.5	1.5	0	0	0	0	0	0	0	0	0	0	0	0	0	0	0	0	0	0	0	0	0	0	0	0	0	0	2	0	0	1	1	2	0	2	0	0	2	0	0
175	0	0	0	0	0	6	0	0	0	0	0	0	0	2	2	0	6	0	0	0	0	0	0	0	0	0	0	0	0	0	0	0	0	2	0	0	0	0	0	0	0	0	0	1.333	0.667	0	2	0	0
176	0	2	0	0	0	0	0	6	0	0	0	0	0	0	0	0	6	0	0	0	0	0	0	0	0	0	0	0	0	0	4	0	0	0	0	0	0	0	0	0	0	0	0	0	2	0	2	0	0
177	0	0	0	0	0	6	0	0	0	0	0	0	0	0	0	0	0	0	0	6	0	0	0	0	0	0	0	0	0	0	0	0	0	0	0	0	2	0	0	2	0	2	0	2	0	2	0	0	0
178	2	0	0	0	0	0	0	0	0	0	0	0	0	4	0	0	0	0	0	0	0	0	0	0	0	0	0	4	0	0	0	0	0	0	0	0	0	0	0	2	0	2	0	0.667	1.333	2	0	0	0
179	0	0	0	0	0	0	0	0	3	0	0	0	0	0	0	0	6	0	0	0	0	0	0	0	0	0	0	0	0	0	0	0	0	2	0	0	0	0	0	2	0	2	0	1.333	0.667	2	0	0	0
180	2	0	0	0	0	0	0	0	0	0	3	0	0	0	0	0	6	0	0	0	0	0	0	0	0	0	0	0	0	0	0	0	0	0	0	0	0	0	0	0	0	0	2	2	0	2	0	0	0
181	0	2	0	0	0	0	0	0	0	0	0	0	0	0	4	0	0	0	0	0	0	0	0	0	0	0	4	0	0	0	0	0	0	0	0	0	0	0	0	0	0	0	2	0.5	1.5	2	0	0	0
182	2	0	0	0	0	0	0	0	0	0	3	0	0	0	0	0	6	0	0	0	0	0	0	0	0	0	0	0	0	0	0	0	0	0	0	0	0	0	0	0	0	0	2	1.333	0.667	1	1	0	0
183	0	2	0	0	0	0	0	0	0	3	0	0	0	0	0	0	0	0	0	6	0	0	0	0	0	0	0	0	0	0	0	0	0	0	0	0	0	0	0	0	0	1	1	0.667	1.333	0	2	0	0
184	0	2	0	0	0	0	0	0	3	0	0	0	0	0	0	0	0	0	0	6	0	0	0	0	0	0	0	0	0	0	0	0	0	0	0	0	0	0	0	0	2	0	2	0	2	0	2	0	0
185	0	2	0	0	0	0	0	0	0	3	0	0	0	0	0	0	0	0	0	0	0	0	0	0	0	0	4	0	0	0	4	0	0	0	0	0	0	0	2	0	0	0	0	0	2	0	2	0	0
186	0	0	0	0	0	0	0	0	3	0	0	0	0	0	0	6	0	0	0	0	0	0	0	0	0	0	0	0	0	0	0	0	0	0	2	0	2	0	2	0	0	0	0	1.333	0.667	2	0	0	0
187	0	0	0	0	0	0	0	0	0	3	0	0	4	0	0	0	0	6	0	0	0	0	0	0	0	0	0	0	0	0	0	0	0	0	0	0	2	0	2	0	0	0	0	1.333	0.667	2	0	0	0
188	0	0	0	0	0	0	0	0	0	3	0	0	0	0	0	0	0	0	0	0	6	0	0	0	0	0	0	0	0	0	0	0	0	0	0	0	0	0	2	0	2	0	0	1	1	0	2	0	2
189	0	0	0	0	0	0	0	0	3	0	0	0	0	0	0	0	6	0	0	0	0	0	0	0	0	0	0	0	0	0	0	0	0	0	2	1	1	2	0	0	0	0	0	1	1	0	2	0	0
190	0	0	0	0	0	0	6	0	3	0	0	0	0	0	0	0	0	0	0	6	0	0	0	0	0	0	0	0	0	0	0	0	0	0	0	0	0	0	2	0	0	2	0	1.5	0.5	2	0	0	0
191	2	0	0	0	0	0	0	0	0	0	0	0	4	0	0	0	0	0	0	0	0	0	0	0	0	4	0	0	0	0	0	0	0	0	0	0	0	0	0	2	0	0	0	1.333	0.667	0	2	0	0
192	2	0	0	0	0	0	0	0	0	0	0	0	0	0	4	0	0	0	0	0	0	0	0	0	0	0	0	0	0	0	0	0	0	0	0	0	0	0	2	0	2	0	2	1.5	0.5	0	2	0	0
193	0	0	3	0	0	0	0	3	0	0	0	0	0	0	0	0	0	0	0	0	0	0	0	0	0	0	0	0	0	0	0	0	0	0	0	0	0	0	0	0	2	0.667	1.333	1	1	0	2	0	0
194	2	0	0	3	0	3	0	0	0	0	0	0	0	0	0	0	0	3	0	3	0	0	0	0	0	4	0	0	0	0	0	0	0	0	0	0	0	0	0	0	0	0	0	0.667	1.333	2	0	0	0
195	0	0	0	0	0	0	0	0	0	0	0	0	0	0	4	0	0	0	0	6	0	0	0	0	0	4	0	0	0	0	0	0	0	0	0	0	0	0	0	0	2	2	0	2	0	2	0	0	0
196	2	0	0	6	0	0	0	0	0	0	0	4	0	0	0	0	0	0	0	6	0	0	0	0	0	0	0	0	0	0	0	0	0	0	0	0	0	0	0	2	0	2	0	1	1	2	0	0	0
197	0	0	0	0	6	0	0	0	0	0	0	0	0	0	0	0	0	0	0	0	0	0	4	0	0	0	0	0	0	0	0	0	0	0	0	0	0	2	0	0	2	2	0	1.5	0.5	0	2	0	0
198	0	0	0	3	0	3	0	0	0	0	0	0	0	0	0	6	0	0	0	0	0	0	0	0	0	0	0	0	0	0	0	0	0	0	0	0	0	0	0	2	0	1	1	1	1	1.333	0.667	0	0
199	0	0	0	0	0	0	0	0	0	0	0	0	0	0	4	0	0	0	0	0	0	0	0	0	0	0	0	0	4	0	0	0	0	0	0	0	0	0	0	0	0	0	0	0	2	0	2	0	0
200	0	0	0	0	0	0	0	0	0	0	0	0	2	0	2	0	0	0	0	0	0	0	0	0	0	0	0	0	0	0	0	0	0	2	0	0	0	0	2	0	2	2	0	1	1	0	2	0	0
201	0	0	0	0	0	0	0	6	0	0	0	0	0	0	0	0	0	0	0	6	0	0	0	0	0	0	0	0	0	0	0	0	0	0	0	0	2	0	0	0	2	0	2	2	0	0	2	0	0
202	0	0	0	0	0	0	0	6	0	0	0	0	0	0	0	0	0	0	0	0	6	0	0	0	0	0	0	0	4	0	0	0	4	0	0	0	0	0	0	0	0	1	1	0.667	1.333	2	0	0	0
203	0	0	0	0	0	0	0	0	0	3	0	0	0	0	4	0	0	0	0	0	6	0	0	0	0	0	4	0	0	0	0	0	0	0	0	0	0	0	0	1	1	0	2	0	2	2	0	0	0
204	2	0	0	3	0	0	0	3	0	0	0	0	0	0	0	0	0	0	0	0	0	0	0	0	0	0	0	4	0	0	0	4	0	0	0	0	0	0	0	0	0	2	0	1.5	0.5	0	2	0	0
205	0	0	0	0	0	0	0	6	0	0	0	0	0	0	0	0	0	0	0	0	0	4	0	0	0	0	4	0	0	2	2	0	0	0	0	0	0	0	0	0	0	0	0	1.333	0.667	0	2	2	0
206	0	0	0	0	0	6	0	0	0	0	0	0	0	0	0	0	0	0	0	0	0	0	0	0	0	4	0	0	0	4	0	0	0	0	0	0	0	2	0	2	0	0	0	2	0	2	0	0	0
207	0	0	0	0	0	6	0	0	0	0	0	0	0	0	4	0	0	0	6	0	0	0	4	0	0	0	0	0	0	0	4	0	0	0	0	0	0	0	2	0	0	0	0	0	2	0	2	0	0
208	2	0	0	0	0	0	0	0	3	0	0	0	0	0	0	0	0	0	0	0	0	0	0	0	0	0	0	0	0	0	0	0	0	0	0	2	0	2	0	0	0	0	0	1.5	0.5	0	2	0	0
209	0	2	0	0	0	0	0	0	0	0	0	0	0	0	4	0	0	0	0	0	0	0	0	0	0	0	0	0	0	0	0	0	0	0	0	0	0	0	2	2	0	0	0	0	2	0	2	0	0
210	0	2	0	0	0	0	6	0	0	0	0	0	0	0	0	0	0	3	0	3	0	0	0	0	0	0	4	0	0	0	0	0	0	0	0	0	0	0	2	0	2	0	0	1.333	0.667	2	0	0	0
211	0	2	0	0	0	0	0	0	0	3	0	0	0	0	0	0	0	0	0	0	6	0	0	0	0	0	0	0	0	0	4	0	0	0	0	2	0	0	0	2	0	0	0	2	0	0	2	0	0
212	0	2	0	0	0	0	0	0	0	0	0	0	0	0	4	0	0	0	0	6	0	0	0	0	0	0	0	0	0	0	0	0	0	0	0	0	0	0	2	0	2	0	0	0.667	1.333	0	2	0	0
213	0	2	0	0	0	0	0	0	0	0	0	0	0	0	4	0	0	0	0	0	6	0	0	0	0	0	0	0	0	0	0	0	0	0	0	0	0	2	0	0	2	0	0	0	2	0	2	0	0
214	0	2	0	0	0	0	0	0	0	3	0	0	0	0	0	0	0	0	0	0	6	0	0	0	0	0	0	0	0	0	0	0	0	0	0	0	0	0	2	0	2	0	2	0	2	0	2	0	0
215	0	2	0	0	0	0	0	0	0	0	0	0	0	0	4	0	0	0	0	0	0	0	0	0	0	0	0	0	0	0	0	0	0	0	0	0	0	0	2	0	2	0	2	0	2	0	2	0	0
216	2	0	0	0	0	0	0	0	3	0	0	0	0	0	0	6	0	0	0	0	0	0	0	0	0	0	0	0	0	0	0	0	0	0	0	0	0	0	0	2	0	0	2	1.333	0.667	0	2	0	0
217	0	2	0	0	0	0	0	0	0	3	0	4	0	0	0	0	0	0	0	0	0	0	0	0	0	4	0	0	0	0	0	4	0	0	0	0	0	0	2	0	2	0	0	2	0	0	2	0	0
218	0	2	0	0	0	0	0	6	0	0	0	0	0	0	0	0	0	0	0	0	6	0	0	0	0	0	0	4	0	0	0	4	0	0	0	0	0	0	2	2	0	0	2	0	2	0	2	0	0
219	0	2	0	0	0	0	0	0	0	0	0	0	0	0	0	0	0	0	0	0	0	0	0	0	0	0	0	0	0	0	0	0	0	0	0	0	0	0	2	2	0	0	0	0.5	1.5	2	0	2	0
220	2	0	0	0	0	0	0	0	0	0	0	0	0	0	4	0	0	0	0	0	0	0	0	0	0	0	0	0	0	0	4	0	0	0	0	0	0	0	0	1.333	0.667	0	2	1.333	0.667	2	0	0	0
221	2	0	0	0	0	0	0	0	0	0	3	0	0	0	0	0	0	2	0	2	2	0	0	0	0	0	0	0	0	4	0	0	0	0	0	0	0	0	0	0	0	0	0	0	2	0	2	0	0
222	0	0	0	3	0	0	3	0	0	0	0	0	0	0	0	0	0	0	0	0	0	0	0	0	0	0	0	0	0	0	0	0	0	0	0	0	0	0	0	2	0	2	0	1	1	0	0	0	0
223	0	0	0	0	0	0	0	6	0	0	0	4	0	0	0	0	0	0	0	6	0	0	0	4	0	0	0	4	0	0	4	0	0	0	0	0	0	0	0	0	0	2	0	2	0	2	0	0	0
224	0	0	0	0	0	0	0	0	0	3	0	0	0	0	4	0	0	0	0	6	0	0	0	0	0	4	0	0	0	0	4	0	0	0	0	0	0	0	0	0	2	0	2	1	1	0	2	0	0
225	0	0	0	0	0	0	0	0	0	0	0	0	0	0	4	6	0	0	0	0	0	4	0	0	0	0	0	0	0	0	0	0	0	0	0	0	2	0	0	0	0	0	0	0	2	0	2	0	0
226	0	0	0	0	0	6	0	0	0	0	0	0	0	0	4	6	0	0	0	0	0	0	4	0	0	0	0	0	0	0	0	0	0	0	0	0	0	0	2	0	0	0	2	0	2	0	2	0	0
227	0	0	0	0	0	0	0	0	0	3	0	0	0	0	4	0	6	0	0	0	0	0	0	0	0	0	4	0	0	0	4	0	0	0	0	0	2	0	0	0	2	0	0	0	2	0	2	0	0
228	0	0	0	0	0	0	0	6	0	0	0	0	0	0	0	0	0	0	0	0	0	0	4	0	0	0	0	0	0	0	0	0	0	0	0	0	2	0	2	0	2	0	0	0	2	0	2	0	0
229	0	0	0	0	0	0	0	0	0	0	0	0	0	0	4	0	0	0	0	6	0	0	0	0	0	0	0	0	0	0	0	0	0	0	0	0	2	0	0	0	2	0	2	0.667	1.333	0	2	0	0
230	0	0	0	0	0	0	0	0	3	0	0	0	4	0	0	6	0	0	0	0	0	0	0	0	0	0	0	0	0	0	0	0	0	0	0	0	2	0	2	0	2	0	0	1.333	0.667	0	2	0	0
231	0	0	0	0	0	0	0	0	0	3	0	0	0	0	4	0	0	0	0	0	0	0	0	0	0	0	0	0	0	0	0	0	0	0	0	0	0	0	0	2	0	0	0	0	2	0	2	0	0
232	0	0	0	0	0	0	0	0	3	0	0	0	0	0	0	0	0	6	0	0	0	0	0	0	0	0	0	0	0	4	0	0	0	0	0	0	0	0	0	2	0	2	0	1	1	1	1	0	0
233	0	0	0	0	0	0	0	0	3	0	0	0	0	0	0	0	0	0	0	0	6	0	0	0	0	0	0	0	0	0	0	0	0	0	0	0	0	0	0	0.667	1.333	0	2	0	2	0	2	0	0
234	0	0	0	0	0	0	0	6	3	0	0	0	4	0	0	0	0	6	0	0	0	4	0	0	0	0	0	0	0	0	0	0	0	0	0	0	0	0	0	0	2	1	1	0	2	0	2	0	0
235	0	0	0	0	0	0	0	0	0	3	0	0	0	0	0	0	3	0	0	3	0	0	0	0	0	0	0	0	0	0	0	0	0	0	0	0	0	0	0	0	2	1.333	0.667	1	1	2	0	0	0
236	0	0	0	0	0	0	0	0	0	3	0	0	0	2	2	0	6	0	0	0	0	0	0	0	0	0	0	0	0	0	0	0	0	0	0	0	0	2	0	2	0	2	0	0	2	2	0	0	0
237	0	0	0	0	0	0	0	6	0	3	0	0	0	0	0	0	0	0	0	0	0	0	0	0	0	0	0	0	0	0	4	0	0	0	2	0	0	0	0	2	0	0	2	0.5	1.5	0	2	0	0
238	0	0	0	0	0	0	0	6	0	3	0	0	0	0	0	0	0	0	0	0	0	0	4	0	0	0	4	0	0	0	0	0	0	0	0	0	2	0	0	0	2	0	2	1	1	0	2	0	0
239	0	2	0	0	0	0	0	0	0	0	0	0	2	0	2	0	0	0	0	0	0	0	0	0	0	0	0	0	0	0	0	0	0	0	0	0	0	0	0	2	0	2	0	1	1	0	0	0	0
240	0	0	0	0	0	0	0	6	0	0	0	0	0	0	0	6	0	0	0	0	0	0	0	0	0	0	0	0	0	0	0	0	0	0	0	2	0	0	2	0	2	0	2	0	2	0	2	0	0
241	0	0	0	6	0	0	0	0	0	0	0	0	4	0	0	0	6	0	0	0	0	0	0	0	4	0	0	0	0	0	0	0	0	0	0	2	0	2	0	0	2	0	0	2	0	2	0	0	0
242	0	0	0	0	0	0	0	0	0	0	0	0	0	4	0	0	0	0	0	6	0	0	0	4	0	2	0	2	0	0	0	0	0	0	0	0	0	2	0	0	0	0	0	0	2	2	0	0	0
243	0	2	0	0	6	0	0	0	0	0	0	0	4	0	0	0	0	0	0	6	0	0	0	0	0	0	0	0	0	0	0	0	0	0	0	0	0	0	0	1	1	0	0	1.333	0.667	2	0	0	0
244	0	0	0	0	0	0	0	6	0	3	0	0	0	0	0	0	0	0	3	0	3	0	0	0	0	4	0	0	0	0	0	0	0	0	0	0	0	0	0	0	0	0	0	0	2	2	0	0	0
245	2	0	0	0	0	0	0	0	0	0	0	0	0	0	4	0	0	0	0	0	6	0	0	0	0	0	0	0	4	0	0	0	0	0	0	0	0	0	0	0	0	0	0	0.5	1.5	0	2	0	0
246	0	0	0	0	0	0	0	6	0	3	0	0	0	0	0	0	0	0	0	0	0	0	0	0	0	0	0	0	0	4	0	0	0	0	2	0	0	0	0	2	0	2	0	1	1	0	2	0	0
247	0	0	0	0	0	0	0	0	0	3	0	0	4	0	0	0	0	0	0	0	6	0	0	0	0	0	0	0	0	4	0	0	0	0	0	0	0	0	0	0	0	0	2	1.333	0.667	0	2	0	0
248	0	2	0	0	0	0	0	0	0	3	0	0	0	0	0	0	0	0	0	0	6	0	0	0	0	0	4	0	0	0	0	0	0	0	0	0	0	0	0	0	0	0	0	0.667	1.333	0	2	0	0
249	0	0	0	0	0	0	0	0	0	3	0	0	0	0	0	0	0	0	0	0	0	0	0	0	4	0	0	0	0	0	0	4	0	0	2	0	0	0	0	2	0	0	0	0	2	0	2	0	0
250	2	0	0	0	0	0	0	0	0	0	3	0	0	0	0	0	0	0	0	0	0	0	0	0	0	0	0	0	0	0	0	0	0	0	0	0	2	0	0	2	0	0	2	1.333	0.667	1	1	0	0
251	0	0	0	0	0	6	0	0	0	0	0	4	0	0	0	0	6	0	0	0	0	0	0	0	0	0	0	0	0	0	0	0	0	0	0	0	0	0	0	0	0	0	0	1.333	0.667	2	0	0	0
252	0	2	0	0	0	0	0	0	3	0	0	0	0	0	0	0	0	0	0	0	0	0	0	0	0	0	4	0	0	0	0	0	0	0	0	0	0	0	0	2	0	0	2	0	2	0	2	0	0
253	0	0	0	0	0	0	0	6	0	3	0	0	0	0	4	0	0	0	0	0	0	0	0	0	0	0	4	0	0	0	0	0	0	0	0	0	0	0	0	0	0	0	2	1.333	0.667	0	2	0	0
254	0	0	0	0	0	0	0	6	3	0	0	0	0	0	0	0	0	0	0	0	0	0	0	0	0	0	0	4	0	0	0	0	0	0	0	0	0	0	2	0	2	1	1	1.5	0.5	2	0	0	0
255	0	2	0	0	0	0	0	0	0	3	0	0	0	0	0	0	0	0	0	0	0	0	0	0	0	0	0	0	0	0	0	0	0	0	0	0	0	0	2	0	2	0	2	1.5	0.5	2	0	0	0
256	2	0	0	0	0	0	0	0	3	0	0	0	0	0	0	6	0	0	0	0	0	0	0	0	0	0	0	0	0	0	0	0	0	0	0	0	0	0	0	2	0	0	2	1.333	0.667	0	2	0	0
257	0	0	0	0	0	0	0	0	3	0	0	0	0	0	0	0	6	0	0	0	0	0	0	0	0	0	0	0	0	0	0	0	0	0	0	0	0	0	0	0	0	1	1	1.5	0.5	2	0	0	0
258	2	0	0	0	0	6	0	0	0	0	0	0	0	0	4	0	0	0	0	0	0	0	0	0	0	0	0	0	0	0	0	0	0	0	0	0	0	0	0	2	0	0	0	0.667	1.333	1	1	0	0
259	0	2	0	0	0	3	0	3	0	0	0	0	4	0	0	0	0	0	0	0	0	0	0	0	0	0	0	0	0	0	0	0	0	0	0	0	0	0	0	2	0	0	0	0	2	1	1	0	0
260	2	0	0	0	0	6	0	0	0	0	0	0	0	4	0	0	0	0	0	0	0	0	0	0	0	0	4	0	0	0	0	0	0	0	0	0	0	0	0	2	0	0	0	0.5	1.5	0	2	0	0
261	2	0	0	0	0	0	0	0	0	0	0	4	0	0	0	0	0	0	0	0	0	0	0	0	0	0	0	4	0	0	0	0	0	0	0	0	0	0	0	2	0	0	0	0.667	1.333	1	1	0	0
262	0	0	0	0	0	0	0	0	3	0	0	0	4	0	0	0	0	0	0	0	0	0	0	0	0	0	0	0	0	0	0	0	0	2	0	0	0	2	0	0	2	0	0	1.333	0.667	2	0	0	0
263	0	0	0	0	0	0	0	0	0	0	0	0	0	0	4	0	0	0	0	0	0	0	0	0	0	0	0	0	4	0	0	0	0	0	2	0	0	0	2	0	2	0	0	0	2	0	2	0	0
264	0	2	0	0	0	0	0	0	0	3	0	0	0	0	0	0	0	0	0	0	6	0	0	0	0	0	0	0	0	0	0	0	0	0	0	0	0	0	2	0	0	0	0	0	2	1	1	0	0
265	0	0	0	0	0	0	0	0	0	0	0	0	0	0	4	0	0	0	0	0	0	0	0	0	0	0	0	0	0	0	0	0	0	0	2	0	0	0	2	0	2	0	0	0	2	0	2	0	0
266	0	0	0	0	0	0	0	6	0	0	0	0	0	0	4	0	0	0	0	0	0	0	0	0	0	0	0	0	0	0	0	0	0	0	0	0	0	0	0	2	0	0	2	2	0	0	2	0	0
267	0	0	0	0	2	0	2	2	0	0	0	0	0	0	0	6	0	0	0	0	0	0	0	0	0	0	0	0	0	0	0	0	0	0	0	0	0	0	0	0	0	1	1	2	0	0	2	0	0
268	0	0	0	0	0	0	0	6	0	0	0	0	0	0	0	0	0	0	3	3	0	0	0	0	0	0	0	0	0	0	0	0	0	0	0	0	0	0	0	0	0	0	2	1	1	0	2	0	0
269	0	0	0	0	0	3	0	3	0	0	0	0	0	0	0	6	0	0	0	0	0	0	0	0	0	0	0	4	0	0	0	0	0	0	0	0	0	0	2	0	2	0	2	2	0	0	2	0	0
270	2	0	0	0	0	0	0	6	0	0	0	0	0	0	0	0	0	0	0	0	6	0	0	0	0	0	4	0	0	0	0	0	0	0	0	0	0	0	0	2	0	0	2	1	1	1	1	0	0
271	2	0	0	0	0	0	0	6	0	0	0	0	0	0	0	0	0	0	0	0	6	0	0	0	0	0	2	2	0	0	0	0	0	0	0	0	0	0	0	0	0	0	2	1	1	1	1	0	0
272	0	0	0	0	0	0	0	0	0	0	3	0	0	0	0	0	0	0	0	0	0	0	0	0	0	0	0	0	0	0	0	0	0	0	0	0	0	2	0	0	2	2	0	1.333	0.667	0.667	1.333	0	0
273	0	2	0	0	0	0	0	6	0	0	0	0	0	0	0	0	3	3	0	0	0	0	0	0	0	0	0	0	0	0	0	0	0	0	0	0	0	0	0	1	1	0	0	0.667	1.333	0	2	0	0
274	0	0	0	6	0	0	0	0	3	0	0	0	0	0	0	0	0	0	0	0	0	0	0	0	0	0	0	0	0	0	0	0	0	0	0	0	2	0	0	0	0	0	2	1.2	0.8	0	2	0	0
275	2	0	0	0	0	0	0	0	0	0	3	0	0	0	0	6	0	0	0	0	0	0	0	0	0	0	0	0	0	0	4	0	0	0	0	0	0	0	0	0	0	2	0	1.333	0.667	2	0	0	0
276	0	2	0	0	0	0	0	0	3	0	0	0	0	0	0	6	0	0	0	0	0	0	4	0	0	0	0	0	0	0	0	0	0	0	0	2	0	0	0	0	0	0	2	1.333	0.667	2	0	0	0
277	0	0	0	0	0	0	0	0	3	0	0	0	0	0	0	0	0	0	0	0	0	0	0	0	0	0	0	0	0	4	0	0	0	1	1	0	0	0	0	1	1	0	2	0.667	1.333	2	0	0	0
278	0	0	0	0	0	0	0	0	3	0	0	0	0	0	0	0	0	0	0	0	0	0	0	0	0	0	0	0	0	0	0	4	0	0	0	0	0	0	0	2	0	2	0	2	0	1	1	0	0
279	0	0	0	6	0	0	0	0	0	0	0	0	0	0	4	4	0	0	0	2	0	0	0	0	0	0	0	0	0	0	0	0	0	0	0	0	0	0	0	2	0	0	0	1	1	1	1	0	0
280	0	0	0	3	0	0	0	3	0	0	0	0	0	0	4	2	0	2	0	0	2	0	0	0	0	0	0	0	0	0	0	0	0	0	0	0	0	0	0	0	0	2	0	0	2	0	2	0	0
281	0	0	0	0	0	0	0	0	3	0	0	4	0	0	0	0	0	0	0	0	0	0	0	0	0	0	0	0	0	0	0	0	0	0	0	0	0	0	0	0	0	2	0	0.5	1.5	2	0	0	0
282	0	0	0	0	0	0	0	6	0	0	0	0	0	0	0	0	0	0	6	0	0	0	0	0	0	0	0	0	0	0	0	0	4	0	0	0	0	0	0	0	2	0	0	0	2	0	2	0	0
283	2	0	0	0	0	0	0	0	0	0	0	4	0	0	0	0	0	0	0	6	0	0	0	0	0	0	0	0	0	0	0	0	0	0	0	0	0	0	0	2	0	0	2	1	1	2	0	0	0
284	0	0	0	0	0	0	0	0	3	0	0	0	0	0	4	6	0	0	0	0	0	0	0	0	0	0	0	0	0	0	0	0	0	0	0	0	0	0	2	0	2	0.667	1.333	1	1	0	2	0	0
285	2	0	0	0	0	0	0	6	0	0	0	0	4	0	0	0	0	0	0	0	0	0	0	0	0	0	0	0	0	0	0	0	0	0	0	0	0	0	0	0	2	1	1	2	0	2	0	0	0
286	0	2	0	0	0	0	0	0	0	0	0	0	0	0	0	6	0	0	0	0	0	0	0	0	0	0	0	4	0	0	0	0	0	0	0	0	0	0	0	2	0	0	0	2	0	2	0	0	0
287	0	0	0	0	0	0	0	0	0	3	0	0	0	0	0	0	0	0	0	0	0	0	0	0	0	0	0	0	0	0	0	0	0	2	0	0	0	0	0	0	2	0	2	0.5	1.5	0	2	0	0
288	0	2	0	0	0	0	0	0	3	0	0	0	0	0	0	0	0	0	0	0	0	0	0	0	0	0	0	0	0	0	0	0	0	0	0	0	0	0	0	0	2	0	2	0	2	0	2	0	0
289	0	0	0	0	0	0	0	0	0	3	0	0	0	0	0	0	3	0	0	0	3	0	0	0	0	0	2	2	0	0	0	0	0	0	2	0	0	0	2	0	2	0	0	0	2	0	2	0	0
290	0	0	0	0	6	0	0	0	3	0	0	0	0	4	0	0	0	0	0	6	0	0	0	0	0	0	0	0	0	0	0	4	0	0	0	0	0	0	0	2	0	0	0	1.333	0.667	2	0	0	0
291	0	0	0	0	0	0	6	0	0	0	0	0	0	0	0	0	0	0	0	0	0	0	0	0	0	0	0	0	0	0	0	0	0	0	0	0	0	1	1	0	2	0	2	1.333	0.667	0	2	0	0
292	0	0	0	0	0	0	0	0	0	3	0	0	4	0	0	0	0	0	0	0	0	0	0	0	0	0	0	0	0	0	0	0	0	0	0	0	0	0	0	0	2	0	2	1	1	2	0	0	0
293	0	0	0	0	0	0	0	0	0	0	0	0	2	0	2	0	0	0	6	0	0	0	0	0	0	2	0	0	2	0	0	0	0	0	0	0	0	0	0	0	0	0	0	1	1	0	2	0	0
294	0	0	0	0	0	0	0	0	1.5	1.5	0	0	0	0	0	0	3	0	0	3	0	0	0	0	4	0	0	0	0	0	0	0	0	0	0	0	0	0	0	0	0	0	0	1	1	0	2	0	0
[truncated: 10 more columns]
